# Supplementary material for: Sublethal effects of imidacloprid-contaminated honey stores on colony performance, queens, and worker activities in fall and early winter colonies
Source: PLoS One. 2024 Jan 2;19(1):e0292376. doi: 10.1371/journal.pone.0292376 (PMC10760783; doi:10.1371/journal.pone.0292376)
Supplement: S1 File — (XLSX) [file pone.0292376.s003.xlsx]

## Sheet: colony survivorship
C1	C32	C62		C1	C32	C62		C1	C32	C62		C1	C32	C62			colony groups & survivorship		AUGUST	survived	failed
C2	C34	C63		C2	C34	C63		C2	C34	C63		C2	C34	C63			0 ppb		0 ppb	19	0
C3	C35			C3	C35	AUG		C3	C35	OCT		C3	C35	DEC			20 ppb		20 ppb	18	0
C4	C36			C4	C36			C4	C36			C4	C36				100 ppb		100 ppb	17	0
C5	C37			C5	C37			C5	C37			C5	C37				colony failure before evaluation
C8	C38			C8	C38			C8	C38			C8	C38				colony failure during Dec evaluations
C9	C39			C9	C39			C9	C39			C9	C39						OCTOBER	survived	failed
C10	C40			C10	C40			C10	C40			C10	C40						0 ppb	19	0
C11	C42			C11	C42			C11	C42			C11	C42						20 ppb	18	0
C12	C43			C12	C43			C12	C43			C12	C43						100 ppb	16	1
C13	C45			C13	C45			C13	C45			C13	C45
C14	C46			C14	C46			C14	C46			C14	C46
C15	C48			C15	C48			C15	C48			C15	C48
C16	C49			C16	C49			C16	C49			C16	C49						DECEMBER	survived	failed
C17	C50			C17	C50			C17	C50			C17	C50						0 ppb	16	3
C18	C51			C18	C51			C18	C51			C18	C51						20 ppb	15	3
C19	C52			C19	C52			C19	C52			C19	C52						100 ppb	14	3
C20	C53			C20	C53			C20	C53			C20	C53
C22	C54			C22	C54			C22	C54			C22	C54
C23	C55			C23	C55			C23	C55			C23	C55
C24	C56			C24	C56			C24	C56			C24	C56
C25	C57			C25	C57			C25	C57			C25	C57
C28	C58			C28	C58			C28	C58			C28	C58
C29	C59			C29	C59			C29	C59			C29	C59
C30	C60			C30	C60			C30	C60			C30	C60
C31	C61			C31	C61			C31	C61			C31	C61

## Sheet: adult worker mass
colony	treatment group	pre-treatment colony adult worker mass (kg)	post-treatment colony adult worker mass (kg)	mid-winter colony adult worker mass (kg)
1	0 ppb	1.303	1.0541	0.7189
8	0 ppb	1.02	1.0554	0.5985
10	0 ppb	1.389	1.0014	0.6014
12	0 ppb	1.049	1.0162	0.4562
15	0 ppb	1.172	0.9863	0.594
18	0 ppb	1.277	0.2105	colony dead
24	0 ppb	1.171	0.9795	0.5483
28	0 ppb	1.189	0.8465	0.5586
29	0 ppb	1.537	0.7672	0.801
35	0 ppb	1.281	0.5738	colony dead
38	0 ppb	1.433	0.8132	0.7969
39	0 ppb	1.075	0.8688	0.5691
42	0 ppb	1.449	1.0304	0.7561
46	0 ppb	1.352	1.2036	0.6747
51	0 ppb	1.235	0.8453	0.7098
53	0 ppb	1.188	0.6457	colony dead
56	0 ppb	1.398	1.0422	0.7413
59	0 ppb	1.294	1.2941	0.5866
60	0 ppb	1.271	1.1414	0.692
4	20 ppb	1.35	0.7257	1.0237
5	20 ppb	1.115	0.5403	0.5908
9	20 ppb	1.328	0.3358	colony dead
11	20 ppb	1.299	0.9838	0.5633
14	20 ppb	1.218	0.1277	colony dead
17	20 ppb	1.216	1.2594	0.5914
20	20 ppb	1.241	1.2918	0.4674
22	20 ppb	1.226	0.7652	0.5667
31	20 ppb	1.383	1.0752	0.5979
32	20 ppb	1.164	1.1329	colony dead
34	20 ppb	1.424	1.2201	0.6341
37	20 ppb	1.222	0.8973	0.4851
45	20 ppb	1.448	1.0853	0.6633
50	20 ppb	1.155	1.1806	0.834
57	20 ppb	1.331	0.7035	0.6404
58	20 ppb	1.211	1.0436	0.5631
62	20 ppb	1.44	0.4068	0.1971
63	20 ppb	1.215	0.9904	0.624
2	100 ppb	1.304	0.3224	0.3319
3	100 ppb	1.337	0.4597	0.545
13	100 ppb	1.39	0.3427	0.0688
16	100 ppb	1.381	0.6047	0.62
19	100 ppb	1.294	0.3984	0.1841
23	100 ppb	1.233	colony dead	colony dead
25	100 ppb	1.255	0.1438	0.0949
30	100 ppb	1.253	0.6862	0.3998
36	100 ppb	1.384	0.6859	0.1049
40	100 ppb	1.016	0.8306	0.4681
43	100 ppb	1.334	0.3964	0.0395
48	100 ppb	1.214	0.2483	colony dead
49	100 ppb	1.126	0.2397	0.0395
52	100 ppb	1.376	0.9586	0.7386
54	100 ppb	1.369	0.6181	0.3077
55	100 ppb	1.274	0.3015	colony dead
61	100 ppb	1.377	0.8147	0.3164

## Sheet: brood and pollen cells
colony	treatment group	post-treatment brood cells	mid-winter brood cells	post-treatment pollen cells	mid-winter pollen cells
1	0 ppb	9231.09	2956.45	1543.81	1530.77
8	0 ppb	8813.02	1527.56	1741.05	165.365
10	0 ppb	7042.93	2126.69	3655.19	2768.6
12	0 ppb	4089.94	431.365	468	824.855
15	0 ppb	6271.18	1138.99	3601.94	1894.95
18	0 ppb	1405.49	colony dead	68	colony dead
24	0 ppb	5748.51	1504.49	2086.39	1683.62
28	0 ppb	5437.47	1268.73	543	861.284
29	0 ppb	2485.62	1976.45	1402.52	2243.96
35	0 ppb	6372.41	colony dead	3251.76	colony dead
38	0 ppb	8303.78	3317.16	7620.82	2979.42
39	0 ppb	3536.21	1	6811	4165.79
42	0 ppb	9454.94	781.766	6052.12	0
46	0 ppb	8102	2563.14	5638.18	2982.2
51	0 ppb	4131.64	591.357	2539.36	3559.6
53	0 ppb	9207.57	colony dead	6709.03	colony dead
56	0 ppb	8870.75	1658.95	5800.35	1008.12
59	0 ppb	missing	809	missing	1794.94
60	0 ppb	7687.58	1652.68	7977.6	4861.83
4	20 ppb	4100.6	2477.31	1327.89	1049.24
5	20 ppb	1121.13	3162.17	221.119	3186.45
9	20 ppb	missing	colony dead	missing	colony dead
11	20 ppb	6080.01	605.323	1963.08	1444.2
14	20 ppb	1019.41	colony dead	282	colony dead
17	20 ppb	3388.38	2538.4	3026.65	3146.26
20	20 ppb	7326.4	847.451	4857.21	3303.99
22	20 ppb	missing	3545.78	missing	383.408
31	20 ppb	5025.41	2010.45	2415.57	1681.5
32	20 ppb	9293.16	colony dead	5337.87	colony dead
34	20 ppb	4934.3	923.897	3547.25	1238.46
37	20 ppb	6345.55	1470.39	2611.9	1966.16
45	20 ppb	missing	2909.75	missing	1405.36
50	20 ppb	198.654	95	7088.48	1076.18
57	20 ppb	missing	1487.41	missing	1902.94
58	20 ppb	3165.23	1775.53	3550.45	280
62	20 ppb	7956.25	745.912	7333.27	3237.9
63	20 ppb	7355.29	580.447	5189.46	788.936
2	100 ppb	3310.51	1212.7	841	362.97
3	100 ppb	6476.6	3423.95	1330.91	465.57
13	100 ppb	missing	1	missing	2559.5
16	100 ppb	2578.6	0	607	0
19	100 ppb	2143.98	0	672	0
25	100 ppb	25	735.494	16	848.588
30	100 ppb	4146.92	662.942	686	263.786
36	100 ppb	4910.28	176.532	3286.29	1480.41
40	100 ppb	6078.8	995.628	5635.68	7156.11
43	100 ppb	4914.37	631	2150.74	134.253
48	100 ppb	754.964	colony dead	978.211	colony dead
49	100 ppb	6942.43	0	8543.86	0
52	100 ppb	7776.82	551.303	4578.53	503.377
54	100 ppb	577.901	2459.08	806.905	2742.6
61	100 ppb	1555.21	241.144	2828.56	1782.89

## Sheet: nurse head protein
colony	treatment group	pre-treatment nurse head protein (mg)	post-treatment nurse head protein (mg)	mid-winter nurse head protein (mg)
1	0 ppb	0.619424	0.615929	0.403846
8	0 ppb	0.805036	0.6	0.544231
10	0 ppb	0.602158	0.670796	0.878846
12	0 ppb	0.682734	0.549558	0.458654
15	0 ppb	0.640288	0.721239	0.768269
18	0 ppb	0.765468	0.746018	colony dead
24	0 ppb	0.811511	0.643363	0.603846
28	0 ppb	0.6832	0.615929	0.469231
29	0 ppb	0.6464	0.630973	0.570192
35	0 ppb	0.6336	0.534746	0.604255
38	0 ppb	0.724	0.710169	0.581915
39	0 ppb	0.8896	0.810169	0.573404
42	0 ppb	0.5624	0.758475	0.510638
46	0 ppb	0.7816	0.716102	0.660638
51	0 ppb	0.8264	0.664407	0.687234
53	0 ppb	0.672	0.620339	colony dead
56	0 ppb	0.510465	0.644068	0.579787
59	0 ppb	0.532558	0.751887	0.723404
60	0 ppb	0.733721	0.557547	0.685106
4	20 ppb	0.941727	0.683186	0.769231
5	20 ppb	0.718705	0.643363	0.553846
9	20 ppb	0.701439	0.787611	colony dead
11	20 ppb	0.676259	0.628319	0.653846
14	20 ppb	0.614388	0.723894	colony dead
17	20 ppb	0.656835	0.644248	0.804808
20	20 ppb	0.673381	0.470796	0.548077
22	20 ppb	0.613669	0.726549	0.491346
31	20 ppb	0.7416	0.540678	0.698077
32	20 ppb	0.7312	0.713559	0.885577
34	20 ppb	0.72	0.479661	1.02596
37	20 ppb	0.8456	0.600847	0.812766
45	20 ppb	0.6224	0.749153	0.444681
50	20 ppb	0.8456	0.875424	0.702128
57	20 ppb	0.67093	0.724576	0.598936
58	20 ppb	0.82093	0.722881	0.629787
62	20 ppb	0.794186	0.801887	0.695745
63	20 ppb	0.75	0.622642	0.769149
2	100 ppb	0.717266	0.652212	0.605769
3	100 ppb	0.776259	0.753097	0.7125
13	100 ppb	0.52518	0.560177	0.659615
16	100 ppb	0.702878	0.719469	0.655769
19	100 ppb	0.690647	0.548673	0.6375
23	100 ppb	0.602158	colony dead	colony dead
25	100 ppb	0.613669	0.524779	0.665385
30	100 ppb	0.7112	0.665487	0.675962
36	100 ppb	0.7632	0.487288	0.457447
40	100 ppb	0.8856	0.582203	0.92234
43	100 ppb	0.6432	0.709322	0.5
48	100 ppb	0.6976	0.539831	colony dead
49	100 ppb	0.6672	0.64661	0.565957
52	100 ppb	0.564	0.687288	0.547872
54	100 ppb	0.743023	0.6	0.553191
55	100 ppb	0.605814	0.541525	0.521277
61	100 ppb	0.719767	0.573585	0.820213

## Sheet: queen physiological metrics
queen/ colony	treatment group	queen spermatheca sperm count	queen fat bodies soluble protein (mg)	queen fat bodies total lipid (mg)	queen ovaries soluble protein (mg)	queen ovaries total lipid (mg)
1	0 ppb	11000000	0.995763	4.14815	10.3472	6.58065
8	0 ppb	missing	2.92373	6.66667	9.35185	9.80645
10	0 ppb	5000000	2.20339	4.14815	9.3287	8.77419
12	0 ppb	9000000	3.81356	10.0741	9.62963	8.3871
24	0 ppb	8000000	3.85593	7.11111	8.0787	8.90323
28	0 ppb	5000000	3.96186	5.48148	9.53704	8.3871
29	0 ppb	0	4.42797	7.11111	8.7037	7.48387
38	0 ppb	5000000	3.94068	4.2963	8.6	7.22581
39	0 ppb	1000000	2.26695	8.74074	5.25	7.22581
42	0 ppb	9000000	4.82143	6.51852	9.625	8.77419
46	0 ppb	6000000	3.72449	11.7143	11.275	7.44828
51	0 ppb	2000000	4.33673	11	11.325	8.55172
60	0 ppb	6000000	5.7398	13.5714	7.675	4
4	20 ppb	3000000	3.36864	9.48148	5	7.35484
5	20 ppb	9000000	3.60169	9.18519	5.16204	5.80645
11	20 ppb	0	3.2839	2.96296	7.19907	5.16129
17	20 ppb	12000000	3.68644	7.25926	9.74537	4.90323
20	20 ppb	7000000	3.72881	6.37037	10.0694	7.6129
22	20 ppb	5000000	3.79237	5.62963	8.7963	7.35484
31	20 ppb	5000000	6.46186	8.44444	9.21296	6.32258
37	20 ppb	8000000	4.6822	4	8.475	6.58065
45	20 ppb	6000000	4.03061	3.25926	10.5	10.0645
50	20 ppb	6000000	4.31122	11.1429	8.675	5.93103
57	20 ppb	2000000	4.7449	10.8571	7.025	4.68966
58	20 ppb	4000000	4.05612	10.5714	9.075	4.27586
62	20 ppb	2000000	4.23469	12.5714	4.25	1.65517
63	20 ppb	4000000	2.65	10.1429	4.8	4.13793
2	100 ppb	6000000	5.02119	missing	7.80093	4.90323
3	100 ppb	5000000	missing	missing	missing	missing
13	100 ppb	1000000	4.27966	6.81481	3.75	3.09677
16	100 ppb	6000000	4.00424	3.40741	5.83333	4.3871
19	100 ppb	7000000	2.86017	6.37037	5.625	7.48387
30	100 ppb	5000000	4.55508	5.62963	10.9722	9.03226
36	100 ppb	3000000	5.25424	5.92593	7.7	5.93548
40	100 ppb	1000000	3.53814	3.25926	4.625	4.3871
52	100 ppb	1000000	5.28061	12.8571	8.525	6.2069
54	100 ppb	5000000	3.75	11.4286	9.35	6.89655
61	100 ppb	11000000	3.06122	10.4286	6.5	8.68966

## Sheet: QMP residues
treatment group	9-ODA peak areas	9-HDA peak areas	HOB peak areas	HVA peak areas
0 ppb	6229714	7888313	18023281	647999
0 ppb	4777492	3685161	5311007	299477
0 ppb	3934407	5016002	4495901	233933
0 ppb	3376504	3549968	3468581	213895
0 ppb	4509483	3717856	4720526	308339
0 ppb	664297	305873	179294	22174
0 ppb	2586881	5365392	3621015	133944
0 ppb	2161008	5344715	6749440	161346
0 ppb	6020442	4538399	9171317	132572
0 ppb	7085399	10340019	6607150	281929
0 ppb	1880472	866760	5396204	163419
0 ppb	3213439	11033689	13130991	152818
20 ppb	7350529	11128924	7219529	158976
20 ppb	3604944	4798731	1654520	137654
20 ppb	5350351	1787731	453220	55826
20 ppb	6465716	7253714	10516734	380951
20 ppb	5286421	3726795	3898882	279206
20 ppb	909372	1549510	2654633	87420
20 ppb	4255500	4790575	21151038	115021
20 ppb	2084947	2256579	3935209	160994
20 ppb	1955335	11015980	3261156	116210
20 ppb	1872359	3920387	1677457	67266
20 ppb	3799215	9121326	1208832	144735
20 ppb	3239481	2559566	3818184	106355
20 ppb	2959898	2762657	5574945	93744
100 ppb	6726326	5911049	1015056	57881
100 ppb	2262149	3435442	226308	24833
100 ppb	2446562	2840873	61094	12013
100 ppb	4028627	2167083	4316649	262776
100 ppb	4827590	5808856	5768773	180157
100 ppb	5036469	5556088	3867787	119337
100 ppb	3807075	2616136	3222204	64041
100 ppb	3602380	3488803	6444302	73083
100 ppb	4154489	5846786	4618923	176095
100 ppb	3583137	4251258	9150820	167163

## Sheet: pre-treatment retinues
colony	treatment group	interval 1	interval 2	interval 3	interval 4	interval 5	interval 6	interval 7	interval 8	interval 9	interval 10		colony	treatment group	retinue 1 top three	retinue 2 top three	retinue 3 top three	average size of top three
1	0 ppb	0		9				17	16	15	15		1	0 ppb	17	16	15	16
8	0 ppb	9	9	12	12	10			11				8	0 ppb	12	12	11	11.6667
12	0 ppb	0	6	7		8	8	8					12	0 ppb	8	8	8	8
15	0 ppb	15	12	11	13	7	11	9	12	13	13		15	0 ppb	13	13	13	13
18	0 ppb	0		17	11	9	14	15	10		13		18	0 ppb	17	14	15	15.3333
24	0 ppb	0				9	11	11	14	10	9		24	0 ppb	14	12	13	13
28	0 ppb	8	14	11	9		12		10	13	9		28	0 ppb	9	9	9	9
29	0 ppb	0	5	5		6	9	9	5	6	9		29	0 ppb	9	10	8	9
35	0 ppb	9	7	6	10	7		6	6		8		35	0 ppb	9	10	8	9
38	0 ppb	8	13	9		10	12	9	9	8	13		38	0 ppb	13	12	13	12.6667
39	0 ppb	8	7	13	13	15	11	14	12	11	13		39	0 ppb	15	14	13	14
53	0 ppb	11	10	10	10	10	10	11	11	11	11		53	0 ppb	11	11	11	11
56	0 ppb	12	15	14	11	10	13	9	11	14	16		56	0 ppb	15	14	16	15
59	0 ppb	0		11	13			8	10	10	11		59	0 ppb	11	13	11	11.6667
60	0 ppb	5	12	13	4	3	11	11	13	14	9		60	0 ppb	13	13	14	13.3333
4	20 ppb	11	9	12	9	11	14	11	11	13	9		4	20 ppb	12	14	13	13
5	20 ppb	13	12	16	16	13	13	11	16	19	15		5	20 ppb	16	16	19	17
9	20 ppb	12	12		5	6	8	10	10				9	20 ppb	12	12	10	11.3333
11	20 ppb	0	10	9	7		7	6	7	8	6		11	20 ppb	10	9	8	9
14	20 ppb	0		11	16	9		10	8		8		14	20 ppb	11	16	10	12.3333
17	20 ppb	0	12	16	15		11	10	10	12	11		17	20 ppb	16	15	12	14.3333
20	20 ppb	9	10	6	7	11	11	10	11	8	9		20	20 ppb	11	11	11	11
22	20 ppb	5	12	9	8	6	10		13		6		22	20 ppb	12	10	13	11.6667
31	20 ppb	9		9				6	8	5	7		31	20 ppb	9	9	8	8.66667
32	20 ppb	6	9			8	13	5		6			32	20 ppb	9	8	13	10
34	20 ppb	10	12	10		10	14	8	8	9	12		34	20 ppb	12	14	12	12.6667
37	20 ppb	9		13	10	6	7		6	10	11		37	20 ppb	13	10	11	11.3333
45	20 ppb	5		9		7	8	6	7	10	10		45	20 ppb	9	10	10	9.66667
57	20 ppb	11	13	11	10	18	15	14	9	14			57	20 ppb	18	15	14	15.6667
58	20 ppb	12	16	13	11	11	9	12	9	9	12		58	20 ppb	12	16	13	13.6667
62	20 ppb	8	8	8	11	12	12	13	12		8		62	20 ppb	12	13	12	12.3333
63	20 ppb	5	13	10	10	12	9	13	11	9	14		63	20 ppb	13	13	14	13.3333
2	100 ppb	9				8	12	12	11		14		2	100 ppb	12	12	14	12.6667
3	100 ppb	12	9	14	12	13	12	9					3	100 ppb	12	14	13	13
10	100 ppb	16	14	16	15	12	10	10	11	8	7		10	100 ppb	16	16	15	15.6667
13	100 ppb	15	8	15	14	17	13	16	9	15	14		13	100 ppb	15	17	16	16
16	100 ppb	11	8	4	7	6	8	10		8	6		16	100 ppb	11	8	10	9.66667
19	100 ppb	15	11	10	12	12	14	5	10	10	10		19	100 ppb	15	12	14	13.6667
23	100 ppb	11	15	9	12	8	11	7	11	8	12		23	100 ppb	15	12	12	13
25	100 ppb	9	14	11	12	7	12	13	10	10	10		25	100 ppb	14	12	12	12.6667
30	100 ppb	13	9	9	12	10	5	9	14	15			30	100 ppb	13	14	15	14
36	100 ppb	7	6	8	5	9	8			14	11		36	100 ppb	8	9	8	8.33333
40	100 ppb	13	10		9	14	17	8	9	11	12		40	100 ppb	13	14	17	14.6667
43	100 ppb	0	10	10	9	9	8	7	8	5	8		43	100 ppb	10	10	9	9.66667
48	100 ppb	15	18		12		16	7	10		8		48	100 ppb	15	18	16	16.3333
49	100 ppb		9	6	6	6	10	13	6		9		49	100 ppb	9	10	13	10.6667
52	100 ppb	10	8			11	3	12	13	12			52	100 ppb	12	13	12	12.3333
54	100 ppb	11	13	13	11	12	10	11	11	8	12		54	100 ppb	13	13	12	12.6667
55	100 ppb	11	13	14	9	9		8	8	9	10		55	100 ppb	11	13	14	12.6667

## Sheet: post-treatment retinues
colony	treatment group	interval 1	interval 2	interval 3	interval 4	interval 5	interval 6	interval 7	interval 8	interval 9	interval 10		colony	treatment group	retinue 1 top three	retinue 2 top three	retinue 3 top three	average size of top three
1	0 ppb	17		6	5	9			6				1	0 ppb	17	9	6	10.6667
8	0 ppb					6	8	10	5		10		8	0 ppb	8	10	10	9.33333
12	0 ppb	9	11	13	15	14	15		12	10	8		12	0 ppb	15	14	15	14.6667
15	0 ppb	9	5	8	9	8	12	6	16				15	0 ppb	9	12	16	12.3333
18	0 ppb	9		10	10	10	10	15	11	9	12		18	0 ppb	15	11	12	12.6667
24	0 ppb	10	10		10	14	14	14	14	11	7		24	0 ppb	14	14	14	14
28	0 ppb	13	14	13	11	14	18	17	18	11	14		28	0 ppb	18	17	18	17.6667
29	0 ppb	9	8	11		11	14	13					29	0 ppb	11	14	13	12.6667
35	0 ppb	12	8	12	13	16	14	7	14	14	11		35	0 ppb	16	14	14	14.6667
38	0 ppb	9	8	13	11	11	12	11	14	9	13		38	0 ppb	13	14	13	13.3333
39	0 ppb				9	17	15	14	15	13	14		39	0 ppb	17	15	15	15.6667
46	0 ppb		13			12	17	12		16	9		46	0 ppb	13	17	16	15.3333
51	0 ppb	8	12	17	15	14	14	15	18	15	19		51	0 ppb	17	18	19	18
53	0 ppb	5		14	13		15			14	9		53	0 ppb	14	15	14	14.3333
59	0 ppb		5	8			5	5	8	6	6		59	0 ppb	8	8	6	7.33333
4	20 ppb	15	18	13	15	13	12	14	9	12	10		4	20 ppb	15	18	15	16
11	20 ppb	14	18	16	15	15	22		7	16	11		11	20 ppb	18	16	22	18.6667
14	20 ppb			11			9	9	7				14	20 ppb	11	9	9	9.66667
17	20 ppb	17	16		13	15	17	18	14	19	19		17	20 ppb	17	18	19	18
20	20 ppb	9	13	11	9	7	12	11	9	10	11		20	20 ppb	13	12	11	12
31	20 ppb	17	15	13	13	16	19	19	18	15	17		31	20 ppb	19	19	18	18.6667
32	20 ppb	13	15	11	12	16	14	16	13	16	14		32	20 ppb	16	16	16	16
34	20 ppb	11	12	12	11	8	12	11			13		34	20 ppb	12	12	13	12.3333
37	20 ppb	12	14	10	13		14			11	13		37	20 ppb	14	13	14	13.6667
45	20 ppb	11	13			12	6	11	7	8	10		45	20 ppb	13	12	11	12
50	20 ppb	5	9	7	7	9	3		9	16	8		50	20 ppb	9	9	16	11.3333
58	20 ppb	12	12	16	13	15	17		10	12	9		58	20 ppb	16	15	17	16
62	20 ppb		11	16		12	17	15	16	10			62	20 ppb	16	17	16	16.3333
63	20 ppb	19	9	12	7	16	16	6	13	14			63	20 ppb	16	16	14	15.3333
2	100 ppb	10	12	11	10	10	10	11	13	12	16		2	100 ppb	12	13	16	13.6667
3	100 ppb			8	9	7	13	16	9	9	10		3	100 ppb	13	16	10	13
10	100 ppb	13	9			9	14		11	6	8		10	100 ppb	13	14	11	12.6667
13	100 ppb		10	7	7	9		8	9				13	100 ppb	10	8	9	9
16	100 ppb	14	11	14	15	15	17	13	14	12	9		16	100 ppb	15	15	17	15.6667
19	100 ppb	10	15	14			10		10	11			19	100 ppb	15	14	10	13
25	100 ppb				9	13	15	15	18	18	17		25	100 ppb	18	18	17	17.6667
30	100 ppb				14	12	12	15	14	12	8		30	100 ppb	14	15	14	14.3333
36	100 ppb	10	21		11		9	10	6	9			36	100 ppb	21	11	10	14
40	100 ppb		5	12		10	5		8	10	11		40	100 ppb	12	10	11	11
43	100 ppb	17		16	14	11	17	15	20	21	17		43	100 ppb	17	20	21	19.3333
48	100 ppb	9	15	13		12			15		13		48	100 ppb	15	13	15	14.3333
52	100 ppb	13		7	6	10	11	13	15	11	13		52	100 ppb	13	15	13	13.6667
54	100 ppb	5		9	11	7	9	12	10	8	5		54	100 ppb	11	12	10	11
61	100 ppb		15	20	22	19	18	18	20	14	13		61	100 ppb	20	22	20	20.6667
