# Supplementary material for: Sublethal effects of imidacloprid-contaminated honey stores on colony performance, queens, and worker activities in fall and early winter colonies
Source: PLoS One. 2024 Jan 2;19(1):e0292376. doi: 10.1371/journal.pone.0292376 (PMC10760783; doi:10.1371/journal.pone.0292376)
Supplement: S2 File — (XLSX) [file pone.0292376.s004.xlsx]

## Sheet: all RFID detections by tag ID
colony RFID code	time HH:MM (UTC)	time digital (UTC)	days after adult emergence	digital time (AZT)	individual bee RFID tag code
44454	22:20:00	0.930556	13	0.638889	01 81 3 04 07 00 12 E0
44454	22:24:00	0.933333	13	0.641667	01 81 3 04 07 00 12 E0
44454	23:18:00	0.970833	15	0.679167	01 81 3 04 07 00 12 E0
44454	23:21:00	0.972917	15	0.68125	01 81 3 04 07 00 12 E0
44454	16:08:00	0.672222	16	0.380556	01 81 3 04 07 00 12 E0
44454	16:10:00	0.673611	16	0.381944	01 81 3 04 07 00 12 E0
44454	17:42:00	0.7375	16	0.445833	01 81 3 04 07 00 12 E0
44454	18:26:00	0.768056	16	0.476389	01 81 3 04 07 00 12 E0
44454	18:30:00	0.770833	16	0.479167	01 81 3 04 07 00 12 E0
44454	20:27:00	0.852083	16	0.560417	01 81 3 04 07 00 12 E0
44454	20:30:00	0.854167	16	0.5625	01 81 3 04 07 00 12 E0
44454	21:11:00	0.882639	16	0.590972	01 81 3 04 07 00 12 E0
44454	21:15:00	0.885417	16	0.59375	01 81 3 04 07 00 12 E0
44454	21:58:00	0.915278	16	0.623611	01 81 3 04 07 00 12 E0
44454	22:13:00	0.925694	16	0.634028	01 81 3 04 07 00 12 E0
44454	22:51:00	0.952083	16	0.660417	01 81 3 04 07 00 12 E0
44454	23:07:00	0.963194	16	0.671528	01 81 3 04 07 00 12 E0
44454	18:33:00	0.772917	17	0.48125	01 81 3 04 07 00 12 E0
44454	18:46:00	0.781944	17	0.490278	01 81 3 04 07 00 12 E0
44454	18:54:00	0.7875	17	0.495833	01 81 3 04 07 00 12 E0
44454	19:31:00	0.813194	17	0.521528	01 81 3 04 07 00 12 E0
44454	21:01:00	0.875694	17	0.584028	01 81 3 04 07 00 12 E0
44454	22:13:00	0.925694	17	0.634028	01 81 3 04 07 00 12 E0
44454	22:23:00	0.932639	17	0.640972	01 81 3 04 07 00 12 E0
44454	23:13:00	0.967361	17	0.675694	01 81 3 04 07 00 12 E0
44454	00:19:00	0.0131944	17	-0.278472	01 81 3 04 07 00 12 E0
44454	05:13:00	0.217361	17	-0.0743056	01 81 3 04 07 00 12 E0
44454	05:15:00	0.21875	17	-0.0729167	01 81 3 04 07 00 12 E0
44454	05:42:00	0.2375	17	-0.0541667	01 81 3 04 07 00 12 E0
44454	06:31:00	0.271528	17	-0.0201389	01 81 3 04 07 00 12 E0
44454	06:32:00	0.272222	17	-0.0194444	01 81 3 04 07 00 12 E0
44454	18:12:00	0.758333	18	0.466667	01 81 3 04 07 00 12 E0
44454	18:53:00	0.786806	18	0.495139	01 81 3 04 07 00 12 E0
44454	20:19:00	0.846528	18	0.554861	01 81 3 04 07 00 12 E0
44454	20:32:00	0.855556	18	0.563889	01 81 3 04 07 00 12 E0
44454	20:47:00	0.865972	18	0.574306	01 81 3 04 07 00 12 E0
44454	20:49:00	0.867361	18	0.575694	01 81 3 04 07 00 12 E0
44454	21:58:00	0.915278	18	0.623611	01 81 3 04 07 00 12 E0
44454	16:48:00	0.7	19	0.408333	01 81 3 04 07 00 12 E0
44454	16:50:00	0.701389	19	0.409722	01 81 3 04 07 00 12 E0
44454	17:16:00	0.719444	19	0.427778	01 81 3 04 07 00 12 E0
44454	17:19:00	0.721528	19	0.429861	01 81 3 04 07 00 12 E0
44454	17:35:00	0.732639	19	0.440972	01 81 3 04 07 00 12 E0
44454	17:37:00	0.734028	19	0.442361	01 81 3 04 07 00 12 E0
44454	18:54:00	0.7875	19	0.495833	01 81 3 04 07 00 12 E0
44454	20:12:00	0.841667	19	0.55	01 81 3 04 07 00 12 E0
44454	20:20:00	0.847222	19	0.555556	01 81 3 04 07 00 12 E0
44454	20:42:00	0.8625	19	0.570833	01 81 3 04 07 00 12 E0
44454	21:40:00	0.902778	19	0.611111	01 81 3 04 07 00 12 E0
44454	21:50:00	0.909722	19	0.618056	01 81 3 04 07 00 12 E0
44454	15:55:00	0.663194	20	0.371528	01 81 3 04 07 00 12 E0
44454	15:57:00	0.664583	20	0.372917	01 81 3 04 07 00 12 E0
44454	16:14:00	0.676389	20	0.384722	01 81 3 04 07 00 12 E0
44454	17:33:00	0.73125	20	0.439583	01 81 3 04 07 00 12 E0
44454	17:47:00	0.740972	20	0.449306	01 81 3 04 07 00 12 E0
44454	19:50:00	0.826389	20	0.534722	01 81 3 04 07 00 12 E0
44454	20:01:00	0.834028	20	0.542361	01 81 3 04 07 00 12 E0
44454	21:40:00	0.902778	20	0.611111	01 81 3 04 07 00 12 E0
44454	21:51:00	0.910417	20	0.61875	01 81 3 04 07 00 12 E0
44454	16:08:00	0.672222	21	0.380556	01 81 3 04 07 00 12 E0
44454	18:07:00	0.754861	21	0.463194	01 81 3 04 07 00 12 E0
44454	18:18:00	0.7625	21	0.470833	01 81 3 04 07 00 12 E0
44454	20:36:00	0.858333	21	0.566667	01 81 3 04 07 00 12 E0
44454	20:44:00	0.863889	21	0.572222	01 81 3 04 07 00 12 E0
44454	22:13:00	0.925694	21	0.634028	01 81 3 04 07 00 12 E0
44454	22:36:00	0.941667	21	0.65	01 81 3 04 07 00 12 E0
44454	23:55:00	0.996528	21	0.704861	01 81 3 04 07 00 12 E0
44454	16:05:00	0.670139	22	0.378472	01 81 3 04 07 00 12 E0
44454	18:06:00	0.754167	22	0.4625	01 81 3 04 07 00 12 E0
44454	18:12:00	0.758333	22	0.466667	01 81 3 04 07 00 12 E0
44454	20:55:00	0.871528	22	0.579861	01 81 3 04 07 00 12 E0
44454	21:03:00	0.877083	22	0.585417	01 81 3 04 07 00 12 E0
44454	23:11:00	0.965972	22	0.674306	01 81 3 04 07 00 12 E0
44454	23:58:00	0.998611	22	0.706944	01 81 3 04 07 00 12 E0
44454	03:17:00	0.136806	22	-0.154861	01 81 3 04 07 00 12 E0
44454	15:49:00	0.659028	23	0.367361	01 81 3 04 07 00 12 E0
44454	17:55:00	0.746528	23	0.454861	01 81 3 04 07 00 12 E0
44454	18:08:00	0.755556	23	0.463889	01 81 3 04 07 00 12 E0
44454	20:41:00	0.861806	23	0.570139	01 81 3 04 07 00 12 E0
44454	20:50:00	0.868056	23	0.576389	01 81 3 04 07 00 12 E0
44454	21:17:00	0.886806	23	0.595139	01 81 3 04 07 00 12 E0
44454	23:23:00	0.974306	23	0.682639	01 81 3 04 07 00 12 E0
44454	15:33:00	0.647917	24	0.35625	01 81 3 04 07 00 12 E0
44454	18:21:00	0.764583	24	0.472917	01 81 3 04 07 00 12 E0
44454	19:27:00	0.810417	24	0.51875	01 81 3 04 07 00 12 E0
44454	21:21:00	0.889583	24	0.597917	01 81 3 04 07 00 12 E0
44454	22:53:00	0.953472	24	0.661806	01 81 3 04 07 00 12 E0
44454	15:46:00	0.656944	25	0.365278	01 81 3 04 07 00 12 E0
44454	15:51:00	0.660417	25	0.36875	01 81 3 04 07 00 12 E0
44454	16:19:00	0.679861	25	0.388194	01 81 3 04 07 00 12 E0
44456	16:29:00	0.686806	25	0.395139	01 81 3 04 07 00 12 E0
44456	19:07:00	0.796528	25	0.504861	01 81 3 04 07 00 12 E0
44454	19:29:00	0.811806	25	0.520139	01 81 3 04 07 00 12 E0
44454	19:42:00	0.820833	25	0.529167	01 81 3 04 07 00 12 E0
44328	18:29:00	0.770139	9	0.478472	01 87 3 04 07 00 12 E0
44465	23:26:00	0.976389	17	0.684722	01 8B 3 04 07 00 12 E0
44465	23:27:00	0.977083	17	0.685417	01 8B 3 04 07 00 12 E0
44465	20:37:00	0.859028	18	0.567361	01 8B 3 04 07 00 12 E0
44465	20:49:00	0.867361	18	0.575694	01 8B 3 04 07 00 12 E0
44465	21:34:00	0.898611	25	0.606944	01 8B 3 04 07 00 12 E0
44465	21:41:00	0.903472	25	0.611806	01 8B 3 04 07 00 12 E0
44465	22:46:00	0.948611	29	0.656944	01 8B 3 04 07 00 12 E0
44465	22:49:00	0.950694	29	0.659028	01 8B 3 04 07 00 12 E0
44465	18:12:00	0.758333	33	0.466667	01 8B 3 04 07 00 12 E0
44465	18:17:00	0.761806	33	0.470139	01 8B 3 04 07 00 12 E0
44465	22:04:00	0.919444	34	0.627778	01 8B 3 04 07 00 12 E0
44465	22:09:00	0.922917	34	0.63125	01 8B 3 04 07 00 12 E0
44465	22:10:00	0.923611	34	0.631944	01 8B 3 04 07 00 12 E0
44465	22:11:00	0.924306	34	0.632639	01 8B 3 04 07 00 12 E0
44465	22:12:00	0.925	34	0.633333	01 8B 3 04 07 00 12 E0
44465	20:11:00	0.840972	36	0.549306	01 8B 3 04 07 00 12 E0
44465	20:15:00	0.84375	36	0.552083	01 8B 3 04 07 00 12 E0
44464	00:57:00	0.0395833	6	-0.252083	01 8C 3 04 07 00 12 E0
44464	00:58:00	0.0402778	6	-0.251389	01 8C 3 04 07 00 12 E0
44464	00:59:00	0.0409722	6	-0.250694	01 8C 3 04 07 00 12 E0
44459	22:35:00	0.940972	7	0.649306	02 87 3 04 07 00 12 E0
44459	22:41:00	0.945139	7	0.653472	02 87 3 04 07 00 12 E0
44459	18:03:00	0.752083	14	0.460417	02 87 3 04 07 00 12 E0
44459	18:13:00	0.759028	14	0.467361	02 87 3 04 07 00 12 E0
44459	16:57:00	0.70625	15	0.414583	02 87 3 04 07 00 12 E0
44459	18:50:00	0.784722	15	0.493056	02 87 3 04 07 00 12 E0
44459	18:54:00	0.7875	15	0.495833	02 87 3 04 07 00 12 E0
44459	20:57:00	0.872917	15	0.58125	02 87 3 04 07 00 12 E0
44459	21:05:00	0.878472	15	0.586806	02 87 3 04 07 00 12 E0
44459	23:19:00	0.971528	15	0.679861	02 87 3 04 07 00 12 E0
44459	23:22:00	0.973611	15	0.681944	02 87 3 04 07 00 12 E0
44459	00:25:00	0.0173611	15	-0.274306	02 87 3 04 07 00 12 E0
44459	00:28:00	0.0194444	15	-0.272222	02 87 3 04 07 00 12 E0
44459	16:56:00	0.705556	16	0.413889	02 87 3 04 07 00 12 E0
44459	16:59:00	0.707639	16	0.415972	02 87 3 04 07 00 12 E0
44459	19:06:00	0.795833	16	0.504167	02 87 3 04 07 00 12 E0
44459	19:09:00	0.797917	16	0.50625	02 87 3 04 07 00 12 E0
44459	21:01:00	0.875694	16	0.584028	02 87 3 04 07 00 12 E0
44459	21:05:00	0.878472	16	0.586806	02 87 3 04 07 00 12 E0
44459	18:34:00	0.773611	17	0.481944	02 87 3 04 07 00 12 E0
44459	18:36:00	0.775	17	0.483333	02 87 3 04 07 00 12 E0
44459	22:24:00	0.933333	17	0.641667	02 87 3 04 07 00 12 E0
44459	22:28:00	0.936111	17	0.644444	02 87 3 04 07 00 12 E0
44330	19:30:00	0.8125	19	0.520833	02 87 3 04 07 00 12 E0
44330	19:31:00	0.813194	19	0.521528	02 87 3 04 07 00 12 E0
44458	22:41:00	0.945139	14	0.653472	02 B6 83 05 09 00 12 E0
44454	20:47:00	0.865972	6	0.574306	03 7F 3 04 07 00 12 E0
44328	20:35:00	0.857639	6	0.565972	03 80 3 04 07 00 12 E0
44328	20:41:00	0.861806	6	0.570139	03 80 3 04 07 00 12 E0
44333	18:40:00	0.777778	6	0.486111	03 81 3 04 07 00 12 E0
44330	20:29:00	0.853472	9	0.561806	03 86 3 04 07 00 12 E0
44464	20:54:00	0.870833	9	0.579167	03 86 3 04 07 00 12 E0
44464	22:43:00	0.946528	10	0.654861	03 86 3 04 07 00 12 E0
44464	22:48:00	0.95	10	0.658333	03 86 3 04 07 00 12 E0
44464	21:28:00	0.894444	11	0.602778	03 86 3 04 07 00 12 E0
44464	21:37:00	0.900694	11	0.609028	03 86 3 04 07 00 12 E0
44464	00:36:00	0.025	12	-0.266667	03 86 3 04 07 00 12 E0
44464	00:37:00	0.0256944	12	-0.265972	03 86 3 04 07 00 12 E0
44464	19:32:00	0.813889	13	0.522222	03 86 3 04 07 00 12 E0
44464	20:26:00	0.851389	13	0.559722	03 86 3 04 07 00 12 E0
44464	20:36:00	0.858333	13	0.566667	03 86 3 04 07 00 12 E0
44464	22:14:00	0.926389	13	0.634722	03 86 3 04 07 00 12 E0
44464	22:56:00	0.955556	13	0.663889	03 86 3 04 07 00 12 E0
44464	16:36:00	0.691667	14	0.4	03 86 3 04 07 00 12 E0
44464	16:37:00	0.692361	14	0.400694	03 86 3 04 07 00 12 E0
44464	17:06:00	0.7125	14	0.420833	03 86 3 04 07 00 12 E0
44464	00:21:00	0.0145833	14	-0.277083	03 86 3 04 07 00 12 E0
44464	20:47:00	0.865972	15	0.574306	03 86 3 04 07 00 12 E0
44464	21:04:00	0.877778	15	0.586111	03 86 3 04 07 00 12 E0
44464	22:39:00	0.94375	15	0.652083	03 86 3 04 07 00 12 E0
44464	14:28:00	0.602778	16	0.311111	03 86 3 04 07 00 12 E0
44464	17:58:00	0.748611	16	0.456944	03 86 3 04 07 00 12 E0
44464	18:17:00	0.761806	16	0.470139	03 86 3 04 07 00 12 E0
44464	20:14:00	0.843056	16	0.551389	03 86 3 04 07 00 12 E0
44464	20:27:00	0.852083	16	0.560417	03 86 3 04 07 00 12 E0
44464	20:28:00	0.852778	16	0.561111	03 86 3 04 07 00 12 E0
44464	20:30:00	0.854167	16	0.5625	03 86 3 04 07 00 12 E0
44464	16:12:00	0.675	17	0.383333	03 86 3 04 07 00 12 E0
44464	20:18:00	0.845833	18	0.554167	03 86 3 04 07 00 12 E0
44333	18:25:00	0.767361	6	0.475694	03 87 3 04 07 00 12 E0
44455	23:39:00	0.985417	7	0.69375	03 8A 3 04 07 00 12 E0
44455	23:44:00	0.988889	7	0.697222	03 8A 3 04 07 00 12 E0
44455	23:21:00	0.972917	15	0.68125	03 8A 3 04 07 00 12 E0
44455	23:24:00	0.975	15	0.683333	03 8A 3 04 07 00 12 E0
44455	21:10:00	0.881944	18	0.590278	03 8A 3 04 07 00 12 E0
44456	00:12:00	0.00833333	14	-0.283333	04 8A 3 04 07 00 12 E0
44456	13:57:00	0.58125	15	0.289583	04 8A 3 04 07 00 12 E0
44454	00:48:00	0.0333333	5	-0.258333	05 89 3 04 07 00 12 E0
44458	16:23:00	0.682639	5	0.390972	05 B6 83 05 09 00 12 E0
44331	20:46:00	0.865278	24	0.573611	06 81 3 04 07 00 12 E0
44455	20:59:00	0.874306	24	0.582639	06 81 3 04 07 00 12 E0
44455	23:33:00	0.98125	28	0.689583	06 81 3 04 07 00 12 E0
44455	00:04:00	0.00277778	32	-0.288889	06 81 3 04 07 00 12 E0
44455	23:59:00	0.999306	33	0.707639	06 81 3 04 07 00 12 E0
44455	00:07:00	0.00486111	34	-0.286806	06 81 3 04 07 00 12 E0
44455	00:08:00	0.00555556	34	-0.286111	06 81 3 04 07 00 12 E0
44455	00:11:00	0.00763889	34	-0.284028	06 81 3 04 07 00 12 E0
44455	23:40:00	0.986111	36	0.694444	06 81 3 04 07 00 12 E0
44333	23:03:00	0.960417	6	0.66875	06 87 3 04 07 00 12 E0
44333	23:05:00	0.961806	6	0.670139	06 87 3 04 07 00 12 E0
44459	20:44:00	0.863889	12	0.572222	06 8A 3 04 07 00 12 E0
44459	20:49:00	0.867361	12	0.575694	06 8A 3 04 07 00 12 E0
44459	17:28:00	0.727778	15	0.436111	06 8A 3 04 07 00 12 E0
44459	17:37:00	0.734028	15	0.442361	06 8A 3 04 07 00 12 E0
44459	19:47:00	0.824306	16	0.532639	06 8A 3 04 07 00 12 E0
44459	22:11:00	0.924306	17	0.632639	06 8A 3 04 07 00 12 E0
44463	00:08:00	0.00555556	7	-0.286111	07 7F 3 04 07 00 12 E0
44463	00:11:00	0.00763889	7	-0.284028	07 7F 3 04 07 00 12 E0
44463	21:36:00	0.9	15	0.608333	07 7F 3 04 07 00 12 E0
44463	21:39:00	0.902083	15	0.610417	07 7F 3 04 07 00 12 E0
44463	21:15:00	0.885417	16	0.59375	07 7F 3 04 07 00 12 E0
44463	21:18:00	0.8875	16	0.595833	07 7F 3 04 07 00 12 E0
44463	01:07:00	0.0465278	18	-0.245139	07 7F 3 04 07 00 12 E0
44463	19:15:00	0.802083	19	0.510417	07 7F 3 04 07 00 12 E0
44463	20:56:00	0.872222	19	0.580556	07 7F 3 04 07 00 12 E0
44463	22:37:00	0.942361	19	0.650694	07 7F 3 04 07 00 12 E0
44463	16:30:00	0.6875	21	0.395833	07 7F 3 04 07 00 12 E0
44463	17:08:00	0.713889	21	0.422222	07 7F 3 04 07 00 12 E0
44463	17:48:00	0.741667	21	0.45	07 7F 3 04 07 00 12 E0
44463	17:56:00	0.747222	21	0.455556	07 7F 3 04 07 00 12 E0
44463	19:02:00	0.793056	21	0.501389	07 7F 3 04 07 00 12 E0
44463	19:36:00	0.816667	21	0.525	07 7F 3 04 07 00 12 E0
44463	20:30:00	0.854167	21	0.5625	07 7F 3 04 07 00 12 E0
44463	20:31:00	0.854861	21	0.563194	07 7F 3 04 07 00 12 E0
44463	22:24:00	0.933333	21	0.641667	07 7F 3 04 07 00 12 E0
44463	14:43:00	0.613194	23	0.321528	07 7F 3 04 07 00 12 E0
44463	15:32:00	0.647222	23	0.355556	07 7F 3 04 07 00 12 E0
44463	15:47:00	0.657639	23	0.365972	07 7F 3 04 07 00 12 E0
44463	17:00:00	0.708333	23	0.416667	07 7F 3 04 07 00 12 E0
44463	17:34:00	0.731944	23	0.440278	07 7F 3 04 07 00 12 E0
44463	18:50:00	0.784722	23	0.493056	07 7F 3 04 07 00 12 E0
44463	18:51:00	0.785417	23	0.49375	07 7F 3 04 07 00 12 E0
44463	19:02:00	0.793056	23	0.501389	07 7F 3 04 07 00 12 E0
44463	20:37:00	0.859028	23	0.567361	07 7F 3 04 07 00 12 E0
44463	20:46:00	0.865278	23	0.573611	07 7F 3 04 07 00 12 E0
44463	15:52:00	0.661111	24	0.369444	07 7F 3 04 07 00 12 E0
44463	16:31:00	0.688194	24	0.396528	07 7F 3 04 07 00 12 E0
44463	16:40:00	0.694444	24	0.402778	07 7F 3 04 07 00 12 E0
44463	17:06:00	0.7125	24	0.420833	07 7F 3 04 07 00 12 E0
44463	17:20:00	0.722222	24	0.430556	07 7F 3 04 07 00 12 E0
44463	21:20:00	0.888889	24	0.597222	07 7F 3 04 07 00 12 E0
44463	23:04:00	0.961111	24	0.669444	07 7F 3 04 07 00 12 E0
44463	19:11:00	0.799306	25	0.507639	07 7F 3 04 07 00 12 E0
44463	19:47:00	0.824306	25	0.532639	07 7F 3 04 07 00 12 E0
44463	18:30:00	0.770833	26	0.479167	07 7F 3 04 07 00 12 E0
44463	18:39:00	0.777083	26	0.485417	07 7F 3 04 07 00 12 E0
44463	19:59:00	0.832639	26	0.540972	07 7F 3 04 07 00 12 E0
44463	21:30:00	0.895833	26	0.604167	07 7F 3 04 07 00 12 E0
44463	22:55:00	0.954861	26	0.663194	07 7F 3 04 07 00 12 E0
44463	00:19:00	0.0131944	26	-0.278472	07 7F 3 04 07 00 12 E0
44463	16:09:00	0.672917	27	0.38125	07 7F 3 04 07 00 12 E0
44463	16:50:00	0.701389	27	0.409722	07 7F 3 04 07 00 12 E0
44463	17:14:00	0.718056	27	0.426389	07 7F 3 04 07 00 12 E0
44463	17:21:00	0.722917	27	0.43125	07 7F 3 04 07 00 12 E0
44463	17:53:00	0.745139	27	0.453472	07 7F 3 04 07 00 12 E0
44463	18:19:00	0.763194	27	0.471528	07 7F 3 04 07 00 12 E0
44463	19:14:00	0.801389	27	0.509722	07 7F 3 04 07 00 12 E0
44463	20:07:00	0.838194	27	0.546528	07 7F 3 04 07 00 12 E0
44463	20:51:00	0.86875	27	0.577083	07 7F 3 04 07 00 12 E0
44463	22:03:00	0.91875	27	0.627083	07 7F 3 04 07 00 12 E0
44463	22:14:00	0.926389	27	0.634722	07 7F 3 04 07 00 12 E0
44463	22:51:00	0.952083	27	0.660417	07 7F 3 04 07 00 12 E0
44463	23:12:00	0.966667	27	0.675	07 7F 3 04 07 00 12 E0
44463	23:51:00	0.99375	27	0.702083	07 7F 3 04 07 00 12 E0
44463	00:29:00	0.0201389	27	-0.271528	07 7F 3 04 07 00 12 E0
44463	18:59:00	0.790972	28	0.499306	07 7F 3 04 07 00 12 E0
44463	20:46:00	0.865278	28	0.573611	07 7F 3 04 07 00 12 E0
44463	22:53:00	0.953472	28	0.661806	07 7F 3 04 07 00 12 E0
44463	23:01:00	0.959028	28	0.667361	07 7F 3 04 07 00 12 E0
44463	00:09:00	0.00625	28	-0.285417	07 7F 3 04 07 00 12 E0
44463	17:34:00	0.731944	29	0.440278	07 7F 3 04 07 00 12 E0
44463	19:10:00	0.798611	29	0.506944	07 7F 3 04 07 00 12 E0
44463	20:49:00	0.867361	29	0.575694	07 7F 3 04 07 00 12 E0
44463	22:09:00	0.922917	29	0.63125	07 7F 3 04 07 00 12 E0
44463	13:38:00	0.568056	30	0.276389	07 7F 3 04 07 00 12 E0
44463	18:21:00	0.764583	30	0.472917	07 7F 3 04 07 00 12 E0
44463	18:39:00	0.777083	30	0.485417	07 7F 3 04 07 00 12 E0
44463	20:30:00	0.854167	30	0.5625	07 7F 3 04 07 00 12 E0
44463	20:41:00	0.861806	30	0.570139	07 7F 3 04 07 00 12 E0
44463	22:10:00	0.923611	30	0.631944	07 7F 3 04 07 00 12 E0
44463	22:30:00	0.9375	30	0.645833	07 7F 3 04 07 00 12 E0
44463	23:51:00	0.99375	30	0.702083	07 7F 3 04 07 00 12 E0
44463	16:24:00	0.683333	31	0.391667	07 7F 3 04 07 00 12 E0
44463	17:44:00	0.738889	31	0.447222	07 7F 3 04 07 00 12 E0
44463	18:01:00	0.750694	31	0.459028	07 7F 3 04 07 00 12 E0
44463	19:48:00	0.825	31	0.533333	07 7F 3 04 07 00 12 E0
44463	20:44:00	0.863889	31	0.572222	07 7F 3 04 07 00 12 E0
44463	22:00:00	0.916667	31	0.625	07 7F 3 04 07 00 12 E0
44463	22:29:00	0.936806	31	0.645139	07 7F 3 04 07 00 12 E0
44463	17:20:00	0.722222	32	0.430556	07 7F 3 04 07 00 12 E0
44463	19:29:00	0.811806	32	0.520139	07 7F 3 04 07 00 12 E0
44463	19:41:00	0.820139	32	0.528472	07 7F 3 04 07 00 12 E0
44463	22:03:00	0.91875	32	0.627083	07 7F 3 04 07 00 12 E0
44463	16:31:00	0.688194	33	0.396528	07 7F 3 04 07 00 12 E0
44459	22:01:00	0.917361	15	0.625694	07 87 3 04 07 00 12 E0
44328	22:43:00	0.946528	6	0.654861	07 89 3 04 07 00 12 E0
44455	00:09:00	0.00625	18	-0.285417	07 8B 3 04 07 00 12 E0
44331	23:35:00	0.982639	19	0.690972	07 8B 3 04 07 00 12 E0
44455	21:59:00	0.915972	22	0.624306	07 8B 3 04 07 00 12 E0
44331	22:10:00	0.923611	22	0.631944	07 8B 3 04 07 00 12 E0
44331	22:32:00	0.938889	22	0.647222	07 8B 3 04 07 00 12 E0
44331	21:04:00	0.877778	25	0.586111	07 8B 3 04 07 00 12 E0
44331	21:09:00	0.88125	25	0.589583	07 8B 3 04 07 00 12 E0
44331	20:08:00	0.838889	27	0.547222	07 8B 3 04 07 00 12 E0
44331	20:12:00	0.841667	27	0.55	07 8B 3 04 07 00 12 E0
44331	20:48:00	0.866667	27	0.575	07 8B 3 04 07 00 12 E0
44331	23:28:00	0.977778	27	0.686111	07 8B 3 04 07 00 12 E0
44331	23:35:00	0.982639	27	0.690972	07 8B 3 04 07 00 12 E0
44331	04:06:00	0.170833	27	-0.120833	07 8B 3 04 07 00 12 E0
44331	04:07:00	0.171528	27	-0.120139	07 8B 3 04 07 00 12 E0
44331	16:46:00	0.698611	28	0.406944	07 8B 3 04 07 00 12 E0
44331	18:38:00	0.776389	28	0.484722	07 8B 3 04 07 00 12 E0
44331	19:51:00	0.827083	28	0.535417	07 8B 3 04 07 00 12 E0
44331	21:24:00	0.891667	28	0.6	07 8B 3 04 07 00 12 E0
44331	21:34:00	0.898611	28	0.606944	07 8B 3 04 07 00 12 E0
44331	23:36:00	0.983333	28	0.691667	07 8B 3 04 07 00 12 E0
44331	16:27:00	0.685417	29	0.39375	07 8B 3 04 07 00 12 E0
44331	18:27:00	0.76875	29	0.477083	07 8B 3 04 07 00 12 E0
44331	20:53:00	0.870139	29	0.578472	07 8B 3 04 07 00 12 E0
44331	23:00:00	0.958333	29	0.666667	07 8B 3 04 07 00 12 E0
44331	18:07:00	0.754861	30	0.463194	07 8B 3 04 07 00 12 E0
44331	18:12:00	0.758333	30	0.466667	07 8B 3 04 07 00 12 E0
44331	20:07:00	0.838194	30	0.546528	07 8B 3 04 07 00 12 E0
44331	20:08:00	0.838889	30	0.547222	07 8B 3 04 07 00 12 E0
44331	20:12:00	0.841667	30	0.55	07 8B 3 04 07 00 12 E0
44331	20:20:00	0.847222	30	0.555556	07 8B 3 04 07 00 12 E0
44331	22:15:00	0.927083	30	0.635417	07 8B 3 04 07 00 12 E0
44331	18:26:00	0.768056	31	0.476389	07 8B 3 04 07 00 12 E0
44331	20:25:00	0.850694	31	0.559028	07 8B 3 04 07 00 12 E0
44331	20:41:00	0.861806	31	0.570139	07 8B 3 04 07 00 12 E0
44331	23:01:00	0.959028	31	0.667361	07 8B 3 04 07 00 12 E0
44331	23:02:00	0.959722	31	0.668056	07 8B 3 04 07 00 12 E0
44331	17:08:00	0.713889	32	0.422222	07 8B 3 04 07 00 12 E0
44331	19:15:00	0.802083	32	0.510417	07 8B 3 04 07 00 12 E0
44331	19:32:00	0.813889	32	0.522222	07 8B 3 04 07 00 12 E0
44331	21:53:00	0.911806	32	0.620139	07 8B 3 04 07 00 12 E0
44331	00:10:00	0.00694444	32	-0.284722	07 8B 3 04 07 00 12 E0
44331	16:53:00	0.703472	33	0.411806	07 8B 3 04 07 00 12 E0
44331	18:04:00	0.752778	33	0.461111	07 8B 3 04 07 00 12 E0
44331	18:12:00	0.758333	33	0.466667	07 8B 3 04 07 00 12 E0
44331	20:00:00	0.833333	33	0.541667	07 8B 3 04 07 00 12 E0
44331	20:32:00	0.855556	33	0.563889	07 8B 3 04 07 00 12 E0
44331	22:34:00	0.940278	33	0.648611	07 8B 3 04 07 00 12 E0
44331	22:49:00	0.950694	33	0.659028	07 8B 3 04 07 00 12 E0
44331	16:30:00	0.6875	34	0.395833	07 8B 3 04 07 00 12 E0
44331	18:30:00	0.770833	34	0.479167	07 8B 3 04 07 00 12 E0
44331	19:18:00	0.804167	34	0.5125	07 8B 3 04 07 00 12 E0
44331	21:22:00	0.890278	34	0.598611	07 8B 3 04 07 00 12 E0
44331	21:39:00	0.902083	34	0.610417	07 8B 3 04 07 00 12 E0
44331	23:43:00	0.988194	34	0.696528	07 8B 3 04 07 00 12 E0
44331	17:25:00	0.725694	35	0.434028	07 8B 3 04 07 00 12 E0
44331	19:32:00	0.813889	35	0.522222	07 8B 3 04 07 00 12 E0
44331	19:50:00	0.826389	35	0.534722	07 8B 3 04 07 00 12 E0
44331	21:40:00	0.902778	35	0.611111	07 8B 3 04 07 00 12 E0
44331	21:50:00	0.909722	35	0.618056	07 8B 3 04 07 00 12 E0
44331	23:57:00	0.997917	35	0.70625	07 8B 3 04 07 00 12 E0
44331	16:45:00	0.697917	36	0.40625	07 8B 3 04 07 00 12 E0
44331	18:41:00	0.778472	36	0.486806	07 8B 3 04 07 00 12 E0
44331	19:21:00	0.80625	36	0.514583	07 8B 3 04 07 00 12 E0
44458	20:51:00	0.86875	9	0.577083	07 B6 83 05 09 00 12 E0
44456	19:26:00	0.809722	14	0.518056	08 86 3 04 07 00 12 E0
44456	23:06:00	0.9625	15	0.670833	08 87 3 04 07 00 12 E0
44456	23:12:00	0.966667	15	0.675	08 87 3 04 07 00 12 E0
44456	23:19:00	0.971528	15	0.679861	08 87 3 04 07 00 12 E0
44456	23:26:00	0.976389	15	0.684722	08 87 3 04 07 00 12 E0
44456	23:38:00	0.984722	23	0.693056	08 87 3 04 07 00 12 E0
44456	23:44:00	0.988889	23	0.697222	08 87 3 04 07 00 12 E0
44456	21:03:00	0.877083	28	0.585417	08 87 3 04 07 00 12 E0
44456	21:07:00	0.879861	28	0.588194	08 87 3 04 07 00 12 E0
44456	21:08:00	0.880556	28	0.588889	08 87 3 04 07 00 12 E0
44456	21:09:00	0.88125	28	0.589583	08 87 3 04 07 00 12 E0
44456	23:42:00	0.9875	29	0.695833	08 87 3 04 07 00 12 E0
44456	23:45:00	0.989583	29	0.697917	08 87 3 04 07 00 12 E0
44456	21:39:00	0.902083	30	0.610417	08 87 3 04 07 00 12 E0
44456	21:41:00	0.903472	30	0.611806	08 87 3 04 07 00 12 E0
44456	21:42:00	0.904167	30	0.6125	08 87 3 04 07 00 12 E0
44456	21:43:00	0.904861	30	0.613194	08 87 3 04 07 00 12 E0
44456	20:37:00	0.859028	31	0.567361	08 87 3 04 07 00 12 E0
44456	20:39:00	0.860417	31	0.56875	08 87 3 04 07 00 12 E0
44456	22:33:00	0.939583	31	0.647917	08 87 3 04 07 00 12 E0
44456	22:35:00	0.940972	31	0.649306	08 87 3 04 07 00 12 E0
44465	22:18:00	0.929167	11	0.6375	08 89 3 04 07 00 12 E0
44465	21:53:00	0.911806	18	0.620139	08 89 3 04 07 00 12 E0
44465	21:58:00	0.915278	18	0.623611	08 89 3 04 07 00 12 E0
44465	20:15:00	0.84375	23	0.552083	08 89 3 04 07 00 12 E0
44465	17:20:00	0.722222	24	0.430556	08 89 3 04 07 00 12 E0
44465	18:48:00	0.783333	24	0.491667	08 89 3 04 07 00 12 E0
44465	18:51:00	0.785417	24	0.49375	08 89 3 04 07 00 12 E0
44465	21:44:00	0.905556	25	0.613889	08 89 3 04 07 00 12 E0
44465	21:45:00	0.90625	25	0.614583	08 89 3 04 07 00 12 E0
44465	19:38:00	0.818056	26	0.526389	08 89 3 04 07 00 12 E0
44465	19:39:00	0.81875	26	0.527083	08 89 3 04 07 00 12 E0
44465	00:15:00	0.0104167	27	-0.28125	08 89 3 04 07 00 12 E0
44465	00:18:00	0.0125	27	-0.279167	08 89 3 04 07 00 12 E0
44465	20:20:00	0.847222	31	0.555556	08 89 3 04 07 00 12 E0
44465	20:22:00	0.848611	31	0.556944	08 89 3 04 07 00 12 E0
44465	19:50:00	0.826389	32	0.534722	08 89 3 04 07 00 12 E0
44465	19:52:00	0.827778	32	0.536111	08 89 3 04 07 00 12 E0
44465	18:14:00	0.759722	33	0.468056	08 89 3 04 07 00 12 E0
44465	18:16:00	0.761111	33	0.469444	08 89 3 04 07 00 12 E0
44465	18:28:00	0.769444	34	0.477778	08 89 3 04 07 00 12 E0
44465	18:29:00	0.770139	34	0.478472	08 89 3 04 07 00 12 E0
44465	18:39:00	0.777083	35	0.485417	08 89 3 04 07 00 12 E0
44465	18:40:00	0.777778	35	0.486111	08 89 3 04 07 00 12 E0
44465	19:13:00	0.800694	35	0.509028	08 89 3 04 07 00 12 E0
44465	19:58:00	0.831944	35	0.540278	08 89 3 04 07 00 12 E0
44465	20:10:00	0.840278	35	0.548611	08 89 3 04 07 00 12 E0
44465	20:11:00	0.840972	35	0.549306	08 89 3 04 07 00 12 E0
44465	20:16:00	0.844444	35	0.552778	08 89 3 04 07 00 12 E0
44465	20:19:00	0.846528	35	0.554861	08 89 3 04 07 00 12 E0
44465	20:20:00	0.847222	35	0.555556	08 89 3 04 07 00 12 E0
44465	23:24:00	0.975	35	0.683333	08 89 3 04 07 00 12 E0
44465	23:34:00	0.981944	35	0.690278	08 89 3 04 07 00 12 E0
44465	23:37:00	0.984028	35	0.692361	08 89 3 04 07 00 12 E0
44465	16:14:00	0.676389	36	0.384722	08 89 3 04 07 00 12 E0
44465	16:15:00	0.677083	36	0.385417	08 89 3 04 07 00 12 E0
44465	16:16:00	0.677778	36	0.386111	08 89 3 04 07 00 12 E0
44465	17:03:00	0.710417	36	0.41875	08 89 3 04 07 00 12 E0
44465	17:37:00	0.734028	36	0.442361	08 89 3 04 07 00 12 E0
44465	19:32:00	0.813889	36	0.522222	08 89 3 04 07 00 12 E0
44465	20:32:00	0.855556	36	0.563889	08 89 3 04 07 00 12 E0
44465	20:34:00	0.856944	36	0.565278	08 89 3 04 07 00 12 E0
44465	20:35:00	0.857639	36	0.565972	08 89 3 04 07 00 12 E0
44465	20:36:00	0.858333	36	0.566667	08 89 3 04 07 00 12 E0
44465	23:07:00	0.963194	36	0.671528	08 89 3 04 07 00 12 E0
44465	20:57:00	0.872917	14	0.58125	0A 86 3 04 07 00 12 E0
44465	21:04:00	0.877778	14	0.586111	0A 86 3 04 07 00 12 E0
44465	21:05:00	0.878472	14	0.586806	0A 86 3 04 07 00 12 E0
44465	21:20:00	0.888889	17	0.597222	0A 86 3 04 07 00 12 E0
44465	21:27:00	0.89375	17	0.602083	0A 86 3 04 07 00 12 E0
44465	20:54:00	0.870833	18	0.579167	0A 86 3 04 07 00 12 E0
44465	20:58:00	0.873611	18	0.581944	0A 86 3 04 07 00 12 E0
44465	00:35:00	0.0243056	19	-0.267361	0A 86 3 04 07 00 12 E0
44465	00:36:00	0.025	19	-0.266667	0A 86 3 04 07 00 12 E0
44465	00:49:00	0.0340278	19	-0.257639	0A 86 3 04 07 00 12 E0
44465	20:43:00	0.863194	21	0.571528	0A 86 3 04 07 00 12 E0
44465	20:48:00	0.866667	21	0.575	0A 86 3 04 07 00 12 E0
44465	00:16:00	0.0111111	21	-0.280556	0A 86 3 04 07 00 12 E0
44465	18:15:00	0.760417	22	0.46875	0A 86 3 04 07 00 12 E0
44465	18:16:00	0.761111	22	0.469444	0A 86 3 04 07 00 12 E0
44465	18:39:00	0.777083	22	0.485417	0A 86 3 04 07 00 12 E0
44465	18:45:00	0.78125	22	0.489583	0A 86 3 04 07 00 12 E0
44465	20:28:00	0.852778	22	0.561111	0A 86 3 04 07 00 12 E0
44465	20:42:00	0.8625	22	0.570833	0A 86 3 04 07 00 12 E0
44465	20:43:00	0.863194	22	0.571528	0A 86 3 04 07 00 12 E0
44465	20:44:00	0.863889	22	0.572222	0A 86 3 04 07 00 12 E0
44465	21:46:00	0.906944	22	0.615278	0A 86 3 04 07 00 12 E0
44465	22:08:00	0.922222	22	0.630556	0A 86 3 04 07 00 12 E0
44465	22:09:00	0.922917	22	0.63125	0A 86 3 04 07 00 12 E0
44465	23:56:00	0.997222	22	0.705556	0A 86 3 04 07 00 12 E0
44465	16:56:00	0.705556	23	0.413889	0A 86 3 04 07 00 12 E0
44465	17:31:00	0.729861	23	0.438194	0A 86 3 04 07 00 12 E0
44465	18:47:00	0.782639	23	0.490972	0A 86 3 04 07 00 12 E0
44459	21:16:00	0.886111	6	0.594444	0A 87 3 04 07 00 12 E0
44459	21:05:00	0.878472	10	0.586806	0A 8B 3 04 07 00 12 E0
44459	21:10:00	0.881944	10	0.590278	0A 8B 3 04 07 00 12 E0
44459	19:16:00	0.802778	12	0.511111	0A 8B 3 04 07 00 12 E0
44459	17:38:00	0.734722	14	0.443056	0A 8B 3 04 07 00 12 E0
44459	17:42:00	0.7375	14	0.445833	0A 8B 3 04 07 00 12 E0
44459	19:19:00	0.804861	15	0.513194	0A 8B 3 04 07 00 12 E0
44459	23:25:00	0.975694	15	0.684028	0A 8B 3 04 07 00 12 E0
44459	23:29:00	0.978472	15	0.686806	0A 8B 3 04 07 00 12 E0
44459	23:37:00	0.984028	15	0.692361	0A 8B 3 04 07 00 12 E0
44459	20:39:00	0.860417	17	0.56875	0A 8B 3 04 07 00 12 E0
44459	20:42:00	0.8625	17	0.570833	0A 8B 3 04 07 00 12 E0
44459	17:32:00	0.730556	20	0.438889	0A 8B 3 04 07 00 12 E0
44459	17:35:00	0.732639	20	0.440972	0A 8B 3 04 07 00 12 E0
44459	17:36:00	0.733333	20	0.441667	0A 8B 3 04 07 00 12 E0
44459	17:37:00	0.734028	20	0.442361	0A 8B 3 04 07 00 12 E0
44459	21:52:00	0.911111	21	0.619444	0A 8B 3 04 07 00 12 E0
44459	21:55:00	0.913194	21	0.621528	0A 8B 3 04 07 00 12 E0
44459	17:53:00	0.745139	24	0.453472	0A 8B 3 04 07 00 12 E0
44459	17:55:00	0.746528	24	0.454861	0A 8B 3 04 07 00 12 E0
44459	18:06:00	0.754167	24	0.4625	0A 8B 3 04 07 00 12 E0
44459	18:09:00	0.75625	24	0.464583	0A 8B 3 04 07 00 12 E0
44459	18:14:00	0.759722	24	0.468056	0A 8B 3 04 07 00 12 E0
44459	23:06:00	0.9625	24	0.670833	0A 8B 3 04 07 00 12 E0
44459	23:08:00	0.963889	24	0.672222	0A 8B 3 04 07 00 12 E0
44459	19:13:00	0.800694	25	0.509028	0A 8B 3 04 07 00 12 E0
44459	19:16:00	0.802778	25	0.511111	0A 8B 3 04 07 00 12 E0
44459	09:45:00	0.40625	26	0.114583	0A 8B 3 04 07 00 12 E0
44466	22:11:00	0.924306	8	0.632639	0B B1 83 05 09 00 12 E0
44466	20:08:00	0.838889	9	0.547222	0B B1 83 05 09 00 12 E0
44466	20:13:00	0.842361	9	0.550694	0B B1 83 05 09 00 12 E0
44466	20:14:00	0.843056	9	0.551389	0B B1 83 05 09 00 12 E0
44466	22:00:00	0.916667	9	0.625	0B B1 83 05 09 00 12 E0
44466	23:24:00	0.975	9	0.683333	0B B1 83 05 09 00 12 E0
44466	23:35:00	0.982639	9	0.690972	0B B1 83 05 09 00 12 E0
44466	20:22:00	0.848611	10	0.556944	0B B1 83 05 09 00 12 E0
44466	21:02:00	0.876389	10	0.584722	0B B1 83 05 09 00 12 E0
44466	21:38:00	0.901389	10	0.609722	0B B1 83 05 09 00 12 E0
44466	22:59:00	0.957639	10	0.665972	0B B1 83 05 09 00 12 E0
44466	18:32:00	0.772222	11	0.480556	0B B1 83 05 09 00 12 E0
44466	20:35:00	0.857639	11	0.565972	0B B1 83 05 09 00 12 E0
44466	20:42:00	0.8625	11	0.570833	0B B1 83 05 09 00 12 E0
44466	22:30:00	0.9375	11	0.645833	0B B1 83 05 09 00 12 E0
44466	00:21:00	0.0145833	11	-0.277083	0B B1 83 05 09 00 12 E0
44466	00:22:00	0.0152778	11	-0.276389	0B B1 83 05 09 00 12 E0
44466	19:26:00	0.809722	12	0.518056	0B B1 83 05 09 00 12 E0
44466	19:38:00	0.818056	12	0.526389	0B B1 83 05 09 00 12 E0
44466	20:58:00	0.873611	12	0.581944	0B B1 83 05 09 00 12 E0
44466	21:22:00	0.890278	12	0.598611	0B B1 83 05 09 00 12 E0
44466	21:50:00	0.909722	12	0.618056	0B B1 83 05 09 00 12 E0
44466	23:13:00	0.967361	12	0.675694	0B B1 83 05 09 00 12 E0
44466	21:49:00	0.909028	14	0.617361	0B B1 83 05 09 00 12 E0
44466	23:45:00	0.989583	14	0.697917	0B B1 83 05 09 00 12 E0
44466	17:08:00	0.713889	15	0.422222	0B B1 83 05 09 00 12 E0
44466	17:42:00	0.7375	15	0.445833	0B B1 83 05 09 00 12 E0
44466	17:46:00	0.740278	15	0.448611	0B B1 83 05 09 00 12 E0
44466	19:15:00	0.802083	15	0.510417	0B B1 83 05 09 00 12 E0
44466	19:22:00	0.806944	15	0.515278	0B B1 83 05 09 00 12 E0
44466	20:59:00	0.874306	15	0.582639	0B B1 83 05 09 00 12 E0
44466	21:06:00	0.879167	15	0.5875	0B B1 83 05 09 00 12 E0
44466	22:39:00	0.94375	15	0.652083	0B B1 83 05 09 00 12 E0
44466	22:54:00	0.954167	15	0.6625	0B B1 83 05 09 00 12 E0
44466	23:30:00	0.979167	15	0.6875	0B B1 83 05 09 00 12 E0
44466	17:23:00	0.724306	16	0.432639	0B B1 83 05 09 00 12 E0
44466	19:31:00	0.813194	16	0.521528	0B B1 83 05 09 00 12 E0
44466	19:39:00	0.81875	16	0.527083	0B B1 83 05 09 00 12 E0
44466	22:01:00	0.917361	16	0.625694	0B B1 83 05 09 00 12 E0
44466	22:47:00	0.949306	16	0.657639	0B B1 83 05 09 00 12 E0
44466	17:21:00	0.722917	17	0.43125	0B B1 83 05 09 00 12 E0
44466	17:24:00	0.725	17	0.433333	0B B1 83 05 09 00 12 E0
44466	18:48:00	0.783333	17	0.491667	0B B1 83 05 09 00 12 E0
44466	18:51:00	0.785417	17	0.49375	0B B1 83 05 09 00 12 E0
44466	20:22:00	0.848611	17	0.556944	0B B1 83 05 09 00 12 E0
44466	20:27:00	0.852083	17	0.560417	0B B1 83 05 09 00 12 E0
44466	21:53:00	0.911806	17	0.620139	0B B1 83 05 09 00 12 E0
44466	21:58:00	0.915278	17	0.623611	0B B1 83 05 09 00 12 E0
44466	23:06:00	0.9625	17	0.670833	0B B1 83 05 09 00 12 E0
44466	16:09:00	0.672917	18	0.38125	0B B1 83 05 09 00 12 E0
44466	16:59:00	0.707639	18	0.415972	0B B1 83 05 09 00 12 E0
44466	17:05:00	0.711806	18	0.420139	0B B1 83 05 09 00 12 E0
44466	18:50:00	0.784722	18	0.493056	0B B1 83 05 09 00 12 E0
44466	19:01:00	0.792361	18	0.500694	0B B1 83 05 09 00 12 E0
44466	20:12:00	0.841667	18	0.55	0B B1 83 05 09 00 12 E0
44466	20:16:00	0.844444	18	0.552778	0B B1 83 05 09 00 12 E0
44466	21:41:00	0.903472	18	0.611806	0B B1 83 05 09 00 12 E0
44466	21:48:00	0.908333	18	0.616667	0B B1 83 05 09 00 12 E0
44466	22:51:00	0.952083	18	0.660417	0B B1 83 05 09 00 12 E0
44466	23:48:00	0.991667	18	0.7	0B B1 83 05 09 00 12 E0
44466	16:16:00	0.677778	19	0.386111	0B B1 83 05 09 00 12 E0
44466	22:17:00	0.928472	19	0.636806	0B B1 83 05 09 00 12 E0
44466	22:32:00	0.938889	19	0.647222	0B B1 83 05 09 00 12 E0
44466	23:24:00	0.975	19	0.683333	0B B1 83 05 09 00 12 E0
44466	16:05:00	0.670139	20	0.378472	0B B1 83 05 09 00 12 E0
44466	16:38:00	0.693056	20	0.401389	0B B1 83 05 09 00 12 E0
44466	18:24:00	0.766667	20	0.475	0B B1 83 05 09 00 12 E0
44466	18:36:00	0.775	20	0.483333	0B B1 83 05 09 00 12 E0
44466	20:05:00	0.836806	20	0.545139	0B B1 83 05 09 00 12 E0
44466	20:11:00	0.840972	20	0.549306	0B B1 83 05 09 00 12 E0
44454	00:21:00	0.0145833	6	-0.277083	0C 81 3 04 07 00 12 E0
44454	00:22:00	0.0152778	6	-0.276389	0C 81 3 04 07 00 12 E0
44454	00:28:00	0.0194444	6	-0.272222	0C 81 3 04 07 00 12 E0
44454	00:32:00	0.0222222	6	-0.269444	0C 81 3 04 07 00 12 E0
44454	23:18:00	0.970833	7	0.679167	0C 81 3 04 07 00 12 E0
44454	00:05:00	0.00347222	7	-0.288194	0C 81 3 04 07 00 12 E0
44454	00:06:00	0.00416667	7	-0.2875	0C 81 3 04 07 00 12 E0
44454	00:39:00	0.0270833	7	-0.264583	0C 81 3 04 07 00 12 E0
44454	21:21:00	0.889583	8	0.597917	0C 81 3 04 07 00 12 E0
44454	22:46:00	0.948611	8	0.656944	0C 81 3 04 07 00 12 E0
44454	22:52:00	0.952778	8	0.661111	0C 81 3 04 07 00 12 E0
44454	18:45:00	0.78125	9	0.489583	0C 81 3 04 07 00 12 E0
44454	18:51:00	0.785417	9	0.49375	0C 81 3 04 07 00 12 E0
44454	21:51:00	0.910417	9	0.61875	0C 81 3 04 07 00 12 E0
44454	21:54:00	0.9125	9	0.620833	0C 81 3 04 07 00 12 E0
44454	21:59:00	0.915972	9	0.624306	0C 81 3 04 07 00 12 E0
44454	22:00:00	0.916667	9	0.625	0C 81 3 04 07 00 12 E0
44454	22:00:00	0.916667	9	0.625	0C 81 3 04 07 00 12 E0
44454	20:03:00	0.835417	10	0.54375	0C 81 3 04 07 00 12 E0
44454	21:48:00	0.908333	10	0.616667	0C 81 3 04 07 00 12 E0
44454	22:08:00	0.922222	10	0.630556	0C 81 3 04 07 00 12 E0
44454	19:48:00	0.825	11	0.533333	0C 81 3 04 07 00 12 E0
44454	20:05:00	0.836806	11	0.545139	0C 81 3 04 07 00 12 E0
44454	20:03:00	0.835417	12	0.54375	0C 81 3 04 07 00 12 E0
44330	19:57:00	0.83125	7	0.539583	0C 87 3 04 07 00 12 E0
44455	18:54:00	0.7875	6	0.495833	0C 8C 3 04 07 00 12 E0
44455	19:07:00	0.796528	6	0.504861	0C 8C 3 04 07 00 12 E0
44455	19:08:00	0.797222	6	0.505556	0C 8C 3 04 07 00 12 E0
44455	19:51:00	0.827083	6	0.535417	0C 8C 3 04 07 00 12 E0
44455	18:05:00	0.753472	7	0.461806	0C 8C 3 04 07 00 12 E0
44455	21:35:00	0.899306	7	0.607639	0C 8C 3 04 07 00 12 E0
44455	21:38:00	0.901389	7	0.609722	0C 8C 3 04 07 00 12 E0
44455	19:09:00	0.797917	8	0.50625	0C 8C 3 04 07 00 12 E0
44455	19:13:00	0.800694	8	0.509028	0C 8C 3 04 07 00 12 E0
44455	20:59:00	0.874306	8	0.582639	0C 8C 3 04 07 00 12 E0
44455	22:38:00	0.943056	8	0.651389	0C 8C 3 04 07 00 12 E0
44455	22:39:00	0.94375	8	0.652083	0C 8C 3 04 07 00 12 E0
44455	17:56:00	0.747222	9	0.455556	0C 8C 3 04 07 00 12 E0
44455	17:57:00	0.747917	9	0.45625	0C 8C 3 04 07 00 12 E0
44455	18:30:00	0.770833	9	0.479167	0C 8C 3 04 07 00 12 E0
44455	18:31:00	0.771528	9	0.479861	0C 8C 3 04 07 00 12 E0
44455	19:37:00	0.817361	9	0.525694	0C 8C 3 04 07 00 12 E0
44455	19:39:00	0.81875	9	0.527083	0C 8C 3 04 07 00 12 E0
44455	20:24:00	0.85	9	0.558333	0C 8C 3 04 07 00 12 E0
44455	21:56:00	0.913889	9	0.622222	0C 8C 3 04 07 00 12 E0
44455	19:50:00	0.826389	11	0.534722	0C 8C 3 04 07 00 12 E0
44455	19:53:00	0.828472	11	0.536806	0C 8C 3 04 07 00 12 E0
44455	20:19:00	0.846528	11	0.554861	0C 8C 3 04 07 00 12 E0
44455	20:21:00	0.847917	11	0.55625	0C 8C 3 04 07 00 12 E0
44455	20:26:00	0.851389	11	0.559722	0C 8C 3 04 07 00 12 E0
44455	23:03:00	0.960417	11	0.66875	0C 8C 3 04 07 00 12 E0
44455	20:44:00	0.863889	13	0.572222	0C 8C 3 04 07 00 12 E0
44455	20:45:00	0.864583	13	0.572917	0C 8C 3 04 07 00 12 E0
44455	20:59:00	0.874306	13	0.582639	0C 8C 3 04 07 00 12 E0
44455	21:00:00	0.875	13	0.583333	0C 8C 3 04 07 00 12 E0
44455	21:21:00	0.889583	13	0.597917	0C 8C 3 04 07 00 12 E0
44455	21:22:00	0.890278	13	0.598611	0C 8C 3 04 07 00 12 E0
44455	21:26:00	0.893056	13	0.601389	0C 8C 3 04 07 00 12 E0
44455	16:56:00	0.705556	14	0.413889	0C 8C 3 04 07 00 12 E0
44455	17:01:00	0.709028	14	0.417361	0C 8C 3 04 07 00 12 E0
44455	17:54:00	0.745833	14	0.454167	0C 8C 3 04 07 00 12 E0
44466	21:52:00	0.911111	9	0.619444	0C B1 83 05 09 00 12 E0
44466	22:01:00	0.917361	9	0.625694	0C B1 83 05 09 00 12 E0
44466	23:13:00	0.967361	10	0.675694	0C B1 83 05 09 00 12 E0
44466	23:15:00	0.96875	10	0.677083	0C B1 83 05 09 00 12 E0
44466	23:24:00	0.975	10	0.683333	0C B1 83 05 09 00 12 E0
44466	23:29:00	0.978472	10	0.686806	0C B1 83 05 09 00 12 E0
44466	02:21:00	0.0979167	10	-0.19375	0C B1 83 05 09 00 12 E0
44466	16:01:00	0.667361	11	0.375694	0C B1 83 05 09 00 12 E0
44466	16:02:00	0.668056	11	0.376389	0C B1 83 05 09 00 12 E0
44466	18:59:00	0.790972	11	0.499306	0C B1 83 05 09 00 12 E0
44466	19:01:00	0.792361	11	0.500694	0C B1 83 05 09 00 12 E0
44466	20:04:00	0.836111	11	0.544444	0C B1 83 05 09 00 12 E0
44466	21:08:00	0.880556	11	0.588889	0C B1 83 05 09 00 12 E0
44466	21:09:00	0.88125	11	0.589583	0C B1 83 05 09 00 12 E0
44466	21:38:00	0.901389	11	0.609722	0C B1 83 05 09 00 12 E0
44466	21:42:00	0.904167	11	0.6125	0C B1 83 05 09 00 12 E0
44466	22:18:00	0.929167	11	0.6375	0C B1 83 05 09 00 12 E0
44466	22:19:00	0.929861	11	0.638194	0C B1 83 05 09 00 12 E0
44466	23:22:00	0.973611	11	0.681944	0C B1 83 05 09 00 12 E0
44466	23:23:00	0.974306	11	0.682639	0C B1 83 05 09 00 12 E0
44466	23:33:00	0.98125	11	0.689583	0C B1 83 05 09 00 12 E0
44466	19:25:00	0.809028	12	0.517361	0C B1 83 05 09 00 12 E0
44466	19:54:00	0.829167	12	0.5375	0C B1 83 05 09 00 12 E0
44466	19:55:00	0.829861	12	0.538194	0C B1 83 05 09 00 12 E0
44466	20:28:00	0.852778	12	0.561111	0C B1 83 05 09 00 12 E0
44466	21:30:00	0.895833	12	0.604167	0C B1 83 05 09 00 12 E0
44466	21:41:00	0.903472	12	0.611806	0C B1 83 05 09 00 12 E0
44466	23:13:00	0.967361	12	0.675694	0C B1 83 05 09 00 12 E0
44466	17:59:00	0.749306	14	0.457639	0C B1 83 05 09 00 12 E0
44466	18:23:00	0.765972	14	0.474306	0C B1 83 05 09 00 12 E0
44466	18:53:00	0.786806	14	0.495139	0C B1 83 05 09 00 12 E0
44466	19:02:00	0.793056	14	0.501389	0C B1 83 05 09 00 12 E0
44466	19:12:00	0.8	14	0.508333	0C B1 83 05 09 00 12 E0
44466	19:33:00	0.814583	14	0.522917	0C B1 83 05 09 00 12 E0
44466	19:41:00	0.820139	14	0.528472	0C B1 83 05 09 00 12 E0
44466	20:13:00	0.842361	14	0.550694	0C B1 83 05 09 00 12 E0
44466	20:14:00	0.843056	14	0.551389	0C B1 83 05 09 00 12 E0
44466	20:27:00	0.852083	14	0.560417	0C B1 83 05 09 00 12 E0
44466	20:31:00	0.854861	14	0.563194	0C B1 83 05 09 00 12 E0
44466	23:00:00	0.958333	14	0.666667	0C B1 83 05 09 00 12 E0
44466	17:39:00	0.735417	15	0.44375	0C B1 83 05 09 00 12 E0
44466	18:07:00	0.754861	15	0.463194	0C B1 83 05 09 00 12 E0
44466	18:25:00	0.767361	15	0.475694	0C B1 83 05 09 00 12 E0
44466	18:52:00	0.786111	15	0.494444	0C B1 83 05 09 00 12 E0
44466	18:58:00	0.790278	15	0.498611	0C B1 83 05 09 00 12 E0
44466	19:28:00	0.811111	15	0.519444	0C B1 83 05 09 00 12 E0
44466	19:51:00	0.827083	15	0.535417	0C B1 83 05 09 00 12 E0
44466	21:08:00	0.880556	15	0.588889	0C B1 83 05 09 00 12 E0
44466	21:13:00	0.884028	15	0.592361	0C B1 83 05 09 00 12 E0
44466	22:22:00	0.931944	15	0.640278	0C B1 83 05 09 00 12 E0
44466	22:38:00	0.943056	15	0.651389	0C B1 83 05 09 00 12 E0
44466	23:27:00	0.977083	15	0.685417	0C B1 83 05 09 00 12 E0
44466	17:02:00	0.709722	16	0.418056	0C B1 83 05 09 00 12 E0
44466	18:58:00	0.790278	16	0.498611	0C B1 83 05 09 00 12 E0
44466	19:09:00	0.797917	16	0.50625	0C B1 83 05 09 00 12 E0
44333	21:02:00	0.876389	7	0.584722	0D 87 3 04 07 00 12 E0
44330	18:52:00	0.786111	13	0.494444	0E A8 83 05 09 00 12 E0
44466	23:13:00	0.967361	9	0.675694	0E B1 83 05 09 00 12 E0
44466	23:43:00	0.988194	9	0.696528	0E B1 83 05 09 00 12 E0
44466	22:03:00	0.91875	11	0.627083	0E B1 83 05 09 00 12 E0
44466	22:06:00	0.920833	11	0.629167	0E B1 83 05 09 00 12 E0
44466	20:30:00	0.854167	14	0.5625	0E B1 83 05 09 00 12 E0
44466	20:33:00	0.85625	14	0.564583	0E B1 83 05 09 00 12 E0
44466	19:59:00	0.832639	15	0.540972	0E B1 83 05 09 00 12 E0
44466	20:01:00	0.834028	15	0.542361	0E B1 83 05 09 00 12 E0
44466	21:27:00	0.89375	15	0.602083	0E B1 83 05 09 00 12 E0
44466	21:28:00	0.894444	15	0.602778	0E B1 83 05 09 00 12 E0
44466	22:48:00	0.95	15	0.658333	0E B1 83 05 09 00 12 E0
44466	22:50:00	0.951389	15	0.659722	0E B1 83 05 09 00 12 E0
44466	18:52:00	0.786111	16	0.494444	0E B1 83 05 09 00 12 E0
44466	19:32:00	0.813889	16	0.522222	0E B1 83 05 09 00 12 E0
44466	18:17:00	0.761806	17	0.470139	0E B1 83 05 09 00 12 E0
44466	20:16:00	0.844444	17	0.552778	0E B1 83 05 09 00 12 E0
44466	20:28:00	0.852778	17	0.561111	0E B1 83 05 09 00 12 E0
44466	22:37:00	0.942361	17	0.650694	0E B1 83 05 09 00 12 E0
44466	17:57:00	0.747917	18	0.45625	0E B1 83 05 09 00 12 E0
44466	19:34:00	0.815278	18	0.523611	0E B1 83 05 09 00 12 E0
44466	21:50:00	0.909722	18	0.618056	0E B1 83 05 09 00 12 E0
44466	21:59:00	0.915972	18	0.624306	0E B1 83 05 09 00 12 E0
44466	23:25:00	0.975694	18	0.684028	0E B1 83 05 09 00 12 E0
44466	00:10:00	0.00694444	18	-0.284722	0E B1 83 05 09 00 12 E0
44466	15:59:00	0.665972	19	0.374306	0E B1 83 05 09 00 12 E0
44466	21:17:00	0.886806	19	0.595139	0E B1 83 05 09 00 12 E0
44466	21:42:00	0.904167	19	0.6125	0E B1 83 05 09 00 12 E0
44466	23:09:00	0.964583	19	0.672917	0E B1 83 05 09 00 12 E0
44466	00:35:00	0.0243056	19	-0.267361	0E B1 83 05 09 00 12 E0
44466	14:38:00	0.609722	20	0.318056	0E B1 83 05 09 00 12 E0
44466	15:04:00	0.627778	20	0.336111	0E B1 83 05 09 00 12 E0
44466	15:20:00	0.638889	20	0.347222	0E B1 83 05 09 00 12 E0
44466	18:00:00	0.75	20	0.458333	0E B1 83 05 09 00 12 E0
44466	18:05:00	0.753472	20	0.461806	0E B1 83 05 09 00 12 E0
44466	19:49:00	0.825694	20	0.534028	0E B1 83 05 09 00 12 E0
44466	20:21:00	0.847917	20	0.55625	0E B1 83 05 09 00 12 E0
44466	21:39:00	0.902083	20	0.610417	0E B1 83 05 09 00 12 E0
44466	21:48:00	0.908333	20	0.616667	0E B1 83 05 09 00 12 E0
44466	23:08:00	0.963889	20	0.672222	0E B1 83 05 09 00 12 E0
44466	13:30:00	0.5625	21	0.270833	0E B1 83 05 09 00 12 E0
44466	13:33:00	0.564583	21	0.272917	0E B1 83 05 09 00 12 E0
44466	14:05:00	0.586806	21	0.295139	0E B1 83 05 09 00 12 E0
44466	15:09:00	0.63125	21	0.339583	0E B1 83 05 09 00 12 E0
44466	19:42:00	0.820833	21	0.529167	0E B1 83 05 09 00 12 E0
44466	19:51:00	0.827083	21	0.535417	0E B1 83 05 09 00 12 E0
44466	21:29:00	0.895139	21	0.603472	0E B1 83 05 09 00 12 E0
44466	21:41:00	0.903472	21	0.611806	0E B1 83 05 09 00 12 E0
44466	21:59:00	0.915972	21	0.624306	0E B1 83 05 09 00 12 E0
44466	14:18:00	0.595833	22	0.304167	0E B1 83 05 09 00 12 E0
44466	14:28:00	0.602778	22	0.311111	0E B1 83 05 09 00 12 E0
44466	15:18:00	0.6375	22	0.345833	0E B1 83 05 09 00 12 E0
44466	16:23:00	0.682639	22	0.390972	0E B1 83 05 09 00 12 E0
44466	18:03:00	0.752083	22	0.460417	0E B1 83 05 09 00 12 E0
44466	18:20:00	0.763889	22	0.472222	0E B1 83 05 09 00 12 E0
44466	19:19:00	0.804861	22	0.513194	0E B1 83 05 09 00 12 E0
44466	19:26:00	0.809722	22	0.518056	0E B1 83 05 09 00 12 E0
44466	20:57:00	0.872917	22	0.58125	0E B1 83 05 09 00 12 E0
44466	21:28:00	0.894444	22	0.602778	0E B1 83 05 09 00 12 E0
44466	23:23:00	0.974306	22	0.682639	0E B1 83 05 09 00 12 E0
44466	14:55:00	0.621528	23	0.329861	0E B1 83 05 09 00 12 E0
44466	15:02:00	0.626389	23	0.334722	0E B1 83 05 09 00 12 E0
44466	15:24:00	0.641667	23	0.35	0E B1 83 05 09 00 12 E0
44466	17:41:00	0.736806	23	0.445139	0E B1 83 05 09 00 12 E0
44466	18:01:00	0.750694	23	0.459028	0E B1 83 05 09 00 12 E0
44466	18:43:00	0.779861	23	0.488194	0E B1 83 05 09 00 12 E0
44466	18:46:00	0.781944	23	0.490278	0E B1 83 05 09 00 12 E0
44466	19:41:00	0.820139	23	0.528472	0E B1 83 05 09 00 12 E0
44466	16:30:00	0.6875	24	0.395833	0E B1 83 05 09 00 12 E0
44466	17:14:00	0.718056	24	0.426389	0E B1 83 05 09 00 12 E0
44466	17:25:00	0.725694	24	0.434028	0E B1 83 05 09 00 12 E0
44466	18:46:00	0.781944	24	0.490278	0E B1 83 05 09 00 12 E0
44466	19:46:00	0.823611	24	0.531944	0E B1 83 05 09 00 12 E0
44466	19:53:00	0.828472	24	0.536806	0E B1 83 05 09 00 12 E0
44466	21:10:00	0.881944	24	0.590278	0E B1 83 05 09 00 12 E0
44466	21:20:00	0.888889	24	0.597222	0E B1 83 05 09 00 12 E0
44466	22:31:00	0.938194	24	0.646528	0E B1 83 05 09 00 12 E0
44466	23:51:00	0.99375	24	0.702083	0E B1 83 05 09 00 12 E0
44466	15:28:00	0.644444	25	0.352778	0E B1 83 05 09 00 12 E0
44466	15:45:00	0.65625	25	0.364583	0E B1 83 05 09 00 12 E0
44466	16:40:00	0.694444	25	0.402778	0E B1 83 05 09 00 12 E0
44466	17:47:00	0.740972	25	0.449306	0E B1 83 05 09 00 12 E0
44466	17:52:00	0.744444	25	0.452778	0E B1 83 05 09 00 12 E0
44466	19:30:00	0.8125	25	0.520833	0E B1 83 05 09 00 12 E0
44466	19:39:00	0.81875	25	0.527083	0E B1 83 05 09 00 12 E0
44466	21:08:00	0.880556	25	0.588889	0E B1 83 05 09 00 12 E0
44466	21:15:00	0.885417	25	0.59375	0E B1 83 05 09 00 12 E0
44466	23:28:00	0.977778	25	0.686111	0E B1 83 05 09 00 12 E0
44466	15:05:00	0.628472	26	0.336806	0E B1 83 05 09 00 12 E0
44466	15:18:00	0.6375	26	0.345833	0E B1 83 05 09 00 12 E0
44466	16:31:00	0.688194	26	0.396528	0E B1 83 05 09 00 12 E0
44466	18:29:00	0.770139	26	0.478472	0E B1 83 05 09 00 12 E0
44466	18:37:00	0.775694	26	0.484028	0E B1 83 05 09 00 12 E0
44466	20:07:00	0.838194	26	0.546528	0E B1 83 05 09 00 12 E0
44466	21:46:00	0.906944	26	0.615278	0E B1 83 05 09 00 12 E0
44466	22:00:00	0.916667	26	0.625	0E B1 83 05 09 00 12 E0
44455	17:46:00	0.740278	5	0.448611	0F 81 3 04 07 00 12 E0
44330	21:38:00	0.901389	18	0.609722	0F 8C 3 04 07 00 12 E0
44464	21:47:00	0.907639	18	0.615972	0F 8C 3 04 07 00 12 E0
44464	22:08:00	0.922222	19	0.630556	0F 8C 3 04 07 00 12 E0
44464	17:42:00	0.7375	20	0.445833	0F 8C 3 04 07 00 12 E0
44464	17:53:00	0.745139	20	0.453472	0F 8C 3 04 07 00 12 E0
44464	23:50:00	0.993056	20	0.701389	0F 8C 3 04 07 00 12 E0
44330	16:19:00	0.679861	5	0.388194	1 A4 83 05 09 00 12 E0
44330	16:23:00	0.682639	5	0.390972	1 A4 83 05 09 00 12 E0
44330	16:24:00	0.683333	5	0.391667	1 A4 83 05 09 00 12 E0
44330	18:33:00	0.772917	5	0.48125	1 A4 83 05 09 00 12 E0
44330	18:50:00	0.784722	5	0.493056	1 A4 83 05 09 00 12 E0
44330	19:33:00	0.814583	5	0.522917	1 A4 83 05 09 00 12 E0
44330	20:20:00	0.847222	5	0.555556	1 A4 83 05 09 00 12 E0
44330	20:55:00	0.871528	5	0.579861	1 A4 83 05 09 00 12 E0
44330	23:43:00	0.988194	5	0.696528	1 A4 83 05 09 00 12 E0
44330	00:22:00	0.0152778	5	-0.276389	1 A4 83 05 09 00 12 E0
44330	00:23:00	0.0159722	5	-0.275694	1 A4 83 05 09 00 12 E0
44330	20:18:00	0.845833	6	0.554167	1 A4 83 05 09 00 12 E0
44330	22:42:00	0.945833	6	0.654167	1 A4 83 05 09 00 12 E0
44330	17:32:00	0.730556	7	0.438889	1 A4 83 05 09 00 12 E0
44330	00:26:00	0.0180556	7	-0.273611	1 A4 83 05 09 00 12 E0
44330	17:50:00	0.743056	8	0.451389	1 A4 83 05 09 00 12 E0
44330	17:54:00	0.745833	8	0.454167	1 A4 83 05 09 00 12 E0
44330	18:50:00	0.784722	8	0.493056	1 A4 83 05 09 00 12 E0
44330	19:02:00	0.793056	8	0.501389	1 A4 83 05 09 00 12 E0
44330	19:53:00	0.828472	8	0.536806	1 A4 83 05 09 00 12 E0
44330	20:01:00	0.834028	8	0.542361	1 A4 83 05 09 00 12 E0
44330	20:39:00	0.860417	8	0.56875	1 A4 83 05 09 00 12 E0
44330	17:32:00	0.730556	9	0.438889	1 A4 83 05 09 00 12 E0
44455	17:46:00	0.740278	5	0.448611	1 BB 83 05 09 00 12 E0
44329	22:28:00	0.936111	5	0.644444	10 81 3 04 07 00 12 E0
44454	22:45:00	0.947917	10	0.65625	11 80 3 04 07 00 12 E0
44459	22:26:00	0.934722	7	0.643056	11 87 3 04 07 00 12 E0
44459	16:38:00	0.693056	10	0.401389	12 80 3 04 07 00 12 E0
44328	21:00:00	0.875	6	0.583333	12 87 3 04 07 00 12 E0
44329	20:28:00	0.852778	6	0.561111	12 89 3 04 07 00 12 E0
44463	22:29:00	0.936806	6	0.645139	13 7F 3 04 07 00 12 E0
44463	22:36:00	0.941667	6	0.65	13 7F 3 04 07 00 12 E0
44463	19:10:00	0.798611	7	0.506944	13 7F 3 04 07 00 12 E0
44463	19:26:00	0.809722	7	0.518056	13 7F 3 04 07 00 12 E0
44463	22:19:00	0.929861	7	0.638194	13 7F 3 04 07 00 12 E0
44463	22:54:00	0.954167	7	0.6625	13 7F 3 04 07 00 12 E0
44463	22:56:00	0.955556	7	0.663889	13 7F 3 04 07 00 12 E0
44328	20:55:00	0.871528	9	0.579861	13 81 3 04 07 00 12 E0
44456	22:03:00	0.91875	18	0.627083	13 87 3 04 07 00 12 E0
44328	22:20:00	0.930556	18	0.638889	13 87 3 04 07 00 12 E0
44328	22:25:00	0.934028	18	0.642361	13 87 3 04 07 00 12 E0
44454	22:34:00	0.940278	18	0.648611	13 87 3 04 07 00 12 E0
44454	23:19:00	0.971528	18	0.679861	13 87 3 04 07 00 12 E0
44333	23:32:00	0.980556	18	0.688889	13 87 3 04 07 00 12 E0
44333	20:59:00	0.874306	19	0.582639	13 87 3 04 07 00 12 E0
44333	21:07:00	0.879861	19	0.588194	13 87 3 04 07 00 12 E0
44333	18:00:00	0.75	20	0.458333	13 87 3 04 07 00 12 E0
44333	18:09:00	0.75625	20	0.464583	13 87 3 04 07 00 12 E0
44333	19:09:00	0.797917	20	0.50625	13 87 3 04 07 00 12 E0
44333	19:12:00	0.8	20	0.508333	13 87 3 04 07 00 12 E0
44333	20:06:00	0.8375	20	0.545833	13 87 3 04 07 00 12 E0
44333	21:31:00	0.896528	20	0.604861	13 87 3 04 07 00 12 E0
44333	21:34:00	0.898611	20	0.606944	13 87 3 04 07 00 12 E0
44333	01:10:00	0.0486111	20	-0.243056	13 87 3 04 07 00 12 E0
44333	16:43:00	0.696528	22	0.404861	13 87 3 04 07 00 12 E0
44333	17:15:00	0.71875	22	0.427083	13 87 3 04 07 00 12 E0
44333	17:23:00	0.724306	22	0.432639	13 87 3 04 07 00 12 E0
44333	17:27:00	0.727083	22	0.435417	13 87 3 04 07 00 12 E0
44333	18:18:00	0.7625	22	0.470833	13 87 3 04 07 00 12 E0
44333	19:17:00	0.803472	22	0.511806	13 87 3 04 07 00 12 E0
44333	19:48:00	0.825	22	0.533333	13 87 3 04 07 00 12 E0
44333	19:50:00	0.826389	22	0.534722	13 87 3 04 07 00 12 E0
44333	20:11:00	0.840972	22	0.549306	13 87 3 04 07 00 12 E0
44333	21:20:00	0.888889	22	0.597222	13 87 3 04 07 00 12 E0
44333	21:25:00	0.892361	22	0.600694	13 87 3 04 07 00 12 E0
44333	23:04:00	0.961111	22	0.669444	13 87 3 04 07 00 12 E0
44333	01:20:00	0.0555556	22	-0.236111	13 87 3 04 07 00 12 E0
44333	14:02:00	0.584722	23	0.293056	13 87 3 04 07 00 12 E0
44333	14:03:00	0.585417	23	0.29375	13 87 3 04 07 00 12 E0
44333	14:44:00	0.613889	23	0.322222	13 87 3 04 07 00 12 E0
44333	15:00:00	0.625	23	0.333333	13 87 3 04 07 00 12 E0
44333	15:27:00	0.64375	23	0.352083	13 87 3 04 07 00 12 E0
44333	17:26:00	0.726389	23	0.434722	13 87 3 04 07 00 12 E0
44333	18:00:00	0.75	23	0.458333	13 87 3 04 07 00 12 E0
44333	18:13:00	0.759028	23	0.467361	13 87 3 04 07 00 12 E0
44333	18:24:00	0.766667	23	0.475	13 87 3 04 07 00 12 E0
44333	19:37:00	0.817361	23	0.525694	13 87 3 04 07 00 12 E0
44333	19:43:00	0.821528	23	0.529861	13 87 3 04 07 00 12 E0
44333	20:32:00	0.855556	23	0.563889	13 87 3 04 07 00 12 E0
44333	20:34:00	0.856944	23	0.565278	13 87 3 04 07 00 12 E0
44333	21:19:00	0.888194	23	0.596528	13 87 3 04 07 00 12 E0
44333	21:26:00	0.893056	23	0.601389	13 87 3 04 07 00 12 E0
44333	16:28:00	0.686111	24	0.394444	13 87 3 04 07 00 12 E0
44333	17:44:00	0.738889	24	0.447222	13 87 3 04 07 00 12 E0
44333	20:51:00	0.86875	24	0.577083	13 87 3 04 07 00 12 E0
44333	22:26:00	0.934722	24	0.643056	13 87 3 04 07 00 12 E0
44333	15:18:00	0.6375	25	0.345833	13 87 3 04 07 00 12 E0
44333	15:52:00	0.661111	25	0.369444	13 87 3 04 07 00 12 E0
44333	16:46:00	0.698611	25	0.406944	13 87 3 04 07 00 12 E0
44333	17:40:00	0.736111	25	0.444444	13 87 3 04 07 00 12 E0
44333	18:01:00	0.750694	25	0.459028	13 87 3 04 07 00 12 E0
44333	19:27:00	0.810417	25	0.51875	13 87 3 04 07 00 12 E0
44333	16:50:00	0.701389	26	0.409722	13 87 3 04 07 00 12 E0
44333	16:53:00	0.703472	26	0.411806	13 87 3 04 07 00 12 E0
44333	17:13:00	0.717361	26	0.425694	13 87 3 04 07 00 12 E0
44333	17:45:00	0.739583	26	0.447917	13 87 3 04 07 00 12 E0
44333	17:51:00	0.74375	26	0.452083	13 87 3 04 07 00 12 E0
44333	21:36:00	0.9	26	0.608333	13 87 3 04 07 00 12 E0
44333	23:32:00	0.980556	26	0.688889	13 87 3 04 07 00 12 E0
44333	15:35:00	0.649306	27	0.357639	13 87 3 04 07 00 12 E0
44333	15:36:00	0.65	27	0.358333	13 87 3 04 07 00 12 E0
44333	16:10:00	0.673611	27	0.381944	13 87 3 04 07 00 12 E0
44333	16:35:00	0.690972	27	0.399306	13 87 3 04 07 00 12 E0
44333	16:36:00	0.691667	27	0.4	13 87 3 04 07 00 12 E0
44333	16:45:00	0.697917	27	0.40625	13 87 3 04 07 00 12 E0
44333	17:09:00	0.714583	27	0.422917	13 87 3 04 07 00 12 E0
44333	17:17:00	0.720139	27	0.428472	13 87 3 04 07 00 12 E0
44333	18:32:00	0.772222	27	0.480556	13 87 3 04 07 00 12 E0
44333	18:35:00	0.774306	27	0.482639	13 87 3 04 07 00 12 E0
44333	18:38:00	0.776389	27	0.484722	13 87 3 04 07 00 12 E0
44333	18:57:00	0.789583	27	0.497917	13 87 3 04 07 00 12 E0
44333	20:30:00	0.854167	27	0.5625	13 87 3 04 07 00 12 E0
44333	20:34:00	0.856944	27	0.565278	13 87 3 04 07 00 12 E0
44333	22:11:00	0.924306	27	0.632639	13 87 3 04 07 00 12 E0
44333	22:26:00	0.934722	27	0.643056	13 87 3 04 07 00 12 E0
44333	23:52:00	0.994444	27	0.702778	13 87 3 04 07 00 12 E0
44330	21:50:00	0.909722	6	0.618056	13 89 3 04 07 00 12 E0
44465	21:47:00	0.907639	10	0.615972	13 B6 83 05 09 00 12 E0
44465	21:53:00	0.911806	10	0.620139	13 B6 83 05 09 00 12 E0
44465	22:05:00	0.920139	10	0.628472	13 B6 83 05 09 00 12 E0
44465	22:07:00	0.921528	15	0.629861	13 B6 83 05 09 00 12 E0
44465	22:09:00	0.922917	15	0.63125	13 B6 83 05 09 00 12 E0
44331	22:12:00	0.925	10	0.633333	14 81 3 04 07 00 12 E0
44331	22:53:00	0.953472	10	0.661806	14 81 3 04 07 00 12 E0
44331	22:06:00	0.920833	22	0.629167	14 81 3 04 07 00 12 E0
44331	22:16:00	0.927778	22	0.636111	14 81 3 04 07 00 12 E0
44331	21:57:00	0.914583	25	0.622917	14 81 3 04 07 00 12 E0
44331	22:02:00	0.918056	25	0.626389	14 81 3 04 07 00 12 E0
44331	22:13:00	0.925694	27	0.634028	14 81 3 04 07 00 12 E0
44331	22:18:00	0.929167	27	0.6375	14 81 3 04 07 00 12 E0
44331	20:53:00	0.870139	28	0.578472	14 81 3 04 07 00 12 E0
44331	20:56:00	0.872222	28	0.580556	14 81 3 04 07 00 12 E0
44331	22:11:00	0.924306	28	0.632639	14 81 3 04 07 00 12 E0
44331	22:12:00	0.925	28	0.633333	14 81 3 04 07 00 12 E0
44331	22:16:00	0.927778	28	0.636111	14 81 3 04 07 00 12 E0
44331	22:18:00	0.929167	28	0.6375	14 81 3 04 07 00 12 E0
44331	23:54:00	0.995833	30	0.704167	14 81 3 04 07 00 12 E0
44454	22:22:00	0.931944	12	0.640278	14 87 3 04 07 00 12 E0
44454	22:36:00	0.941667	8	0.65	15 7F 3 04 07 00 12 E0
44454	22:40:00	0.944444	8	0.652778	15 7F 3 04 07 00 12 E0
44454	21:01:00	0.875694	12	0.584028	15 7F 3 04 07 00 12 E0
44454	21:06:00	0.879167	12	0.5875	15 7F 3 04 07 00 12 E0
44454	20:50:00	0.868056	13	0.576389	15 7F 3 04 07 00 12 E0
44458	22:49:00	0.950694	17	0.659028	15 B6 83 05 09 00 12 E0
44458	21:51:00	0.910417	25	0.61875	15 B6 83 05 09 00 12 E0
44458	23:15:00	0.96875	25	0.677083	15 B6 83 05 09 00 12 E0
44458	23:23:00	0.974306	25	0.682639	15 B6 83 05 09 00 12 E0
44458	20:50:00	0.868056	30	0.576389	15 B6 83 05 09 00 12 E0
44458	20:54:00	0.870833	30	0.579167	15 B6 83 05 09 00 12 E0
44458	23:27:00	0.977083	31	0.685417	15 B6 83 05 09 00 12 E0
44458	23:31:00	0.979861	31	0.688194	15 B6 83 05 09 00 12 E0
44458	20:13:00	0.842361	32	0.550694	15 B6 83 05 09 00 12 E0
44458	20:20:00	0.847222	32	0.555556	15 B6 83 05 09 00 12 E0
44458	22:56:00	0.955556	32	0.663889	15 B6 83 05 09 00 12 E0
44458	23:04:00	0.961111	32	0.669444	15 B6 83 05 09 00 12 E0
44458	23:30:00	0.979167	33	0.6875	15 B6 83 05 09 00 12 E0
44458	23:35:00	0.982639	33	0.690972	15 B6 83 05 09 00 12 E0
44458	00:10:00	0.00694444	33	-0.284722	15 B6 83 05 09 00 12 E0
44458	19:44:00	0.822222	34	0.530556	15 B6 83 05 09 00 12 E0
44458	19:45:00	0.822917	34	0.53125	15 B6 83 05 09 00 12 E0
44458	21:00:00	0.875	34	0.583333	15 B6 83 05 09 00 12 E0
44458	21:06:00	0.879167	34	0.5875	15 B6 83 05 09 00 12 E0
44333	00:01:00	0.000694444	12	-0.290972	16 7F 3 04 07 00 12 E0
44333	00:04:00	0.00277778	12	-0.288889	16 7F 3 04 07 00 12 E0
44463	21:56:00	0.913889	8	0.622222	16 87 3 04 07 00 12 E0
44463	22:01:00	0.917361	8	0.625694	16 87 3 04 07 00 12 E0
44463	07:11:00	0.299306	24	0.00763889	16 87 3 04 07 00 12 E0
44463	18:40:00	0.777778	26	0.486111	16 87 3 04 07 00 12 E0
44463	18:42:00	0.779167	26	0.4875	16 87 3 04 07 00 12 E0
44463	18:54:00	0.7875	26	0.495833	16 87 3 04 07 00 12 E0
44463	18:11:00	0.757639	27	0.465972	16 87 3 04 07 00 12 E0
44463	18:14:00	0.759722	27	0.468056	16 87 3 04 07 00 12 E0
44463	20:44:00	0.863889	28	0.572222	16 87 3 04 07 00 12 E0
44463	23:22:00	0.973611	28	0.681944	16 87 3 04 07 00 12 E0
44463	23:25:00	0.975694	28	0.684028	16 87 3 04 07 00 12 E0
44463	17:33:00	0.73125	29	0.439583	16 87 3 04 07 00 12 E0
44463	17:36:00	0.733333	29	0.441667	16 87 3 04 07 00 12 E0
44463	20:57:00	0.872917	29	0.58125	16 87 3 04 07 00 12 E0
44463	21:42:00	0.904167	29	0.6125	16 87 3 04 07 00 12 E0
44463	22:55:00	0.954861	29	0.663194	16 87 3 04 07 00 12 E0
44465	00:42:00	0.0291667	29	-0.2625	16 87 3 04 07 00 12 E0
44463	09:29:00	0.395139	30	0.103472	16 87 3 04 07 00 12 E0
44463	09:30:00	0.395833	30	0.104167	16 87 3 04 07 00 12 E0
44463	19:06:00	0.795833	30	0.504167	16 87 3 04 07 00 12 E0
44465	20:19:00	0.846528	30	0.554861	16 87 3 04 07 00 12 E0
44465	20:20:00	0.847222	30	0.555556	16 87 3 04 07 00 12 E0
44465	21:52:00	0.911111	30	0.619444	16 87 3 04 07 00 12 E0
44465	21:55:00	0.913194	30	0.621528	16 87 3 04 07 00 12 E0
44465	22:17:00	0.928472	30	0.636806	16 87 3 04 07 00 12 E0
44465	22:20:00	0.930556	30	0.638889	16 87 3 04 07 00 12 E0
44465	22:40:00	0.944444	30	0.652778	16 87 3 04 07 00 12 E0
44465	22:43:00	0.946528	30	0.654861	16 87 3 04 07 00 12 E0
44465	22:59:00	0.957639	30	0.665972	16 87 3 04 07 00 12 E0
44465	23:10:00	0.965278	30	0.673611	16 87 3 04 07 00 12 E0
44465	23:11:00	0.965972	30	0.674306	16 87 3 04 07 00 12 E0
44465	23:21:00	0.972917	30	0.68125	16 87 3 04 07 00 12 E0
44465	23:22:00	0.973611	30	0.681944	16 87 3 04 07 00 12 E0
44465	23:26:00	0.976389	30	0.684722	16 87 3 04 07 00 12 E0
44465	23:27:00	0.977083	30	0.685417	16 87 3 04 07 00 12 E0
44465	19:48:00	0.825	31	0.533333	16 87 3 04 07 00 12 E0
44465	21:37:00	0.900694	31	0.609028	16 87 3 04 07 00 12 E0
44465	21:41:00	0.903472	31	0.611806	16 87 3 04 07 00 12 E0
44465	21:48:00	0.908333	31	0.616667	16 87 3 04 07 00 12 E0
44465	18:17:00	0.761806	32	0.470139	16 87 3 04 07 00 12 E0
44465	18:18:00	0.7625	32	0.470833	16 87 3 04 07 00 12 E0
44465	18:26:00	0.768056	32	0.476389	16 87 3 04 07 00 12 E0
44465	19:54:00	0.829167	32	0.5375	16 87 3 04 07 00 12 E0
44465	19:55:00	0.829861	32	0.538194	16 87 3 04 07 00 12 E0
44465	19:57:00	0.83125	32	0.539583	16 87 3 04 07 00 12 E0
44456	23:02:00	0.959722	10	0.668056	16 BA 83 05 09 00 12 E0
44456	23:07:00	0.963194	10	0.671528	16 BA 83 05 09 00 12 E0
44456	22:01:00	0.917361	15	0.625694	16 BA 83 05 09 00 12 E0
44456	22:08:00	0.922222	15	0.630556	16 BA 83 05 09 00 12 E0
44456	22:09:00	0.922917	19	0.63125	16 BA 83 05 09 00 12 E0
44456	22:13:00	0.925694	19	0.634028	16 BA 83 05 09 00 12 E0
44456	22:33:00	0.939583	19	0.647917	16 BA 83 05 09 00 12 E0
44456	22:36:00	0.941667	19	0.65	16 BA 83 05 09 00 12 E0
44456	22:38:00	0.943056	19	0.651389	16 BA 83 05 09 00 12 E0
44456	23:34:00	0.981944	19	0.690278	16 BA 83 05 09 00 12 E0
44456	23:35:00	0.982639	19	0.690972	16 BA 83 05 09 00 12 E0
44456	23:36:00	0.983333	19	0.691667	16 BA 83 05 09 00 12 E0
44456	23:50:00	0.993056	19	0.701389	16 BA 83 05 09 00 12 E0
44456	23:51:00	0.99375	19	0.702083	16 BA 83 05 09 00 12 E0
44456	18:25:00	0.767361	20	0.475694	16 BA 83 05 09 00 12 E0
44456	18:29:00	0.770139	20	0.478472	16 BA 83 05 09 00 12 E0
44456	21:33:00	0.897917	20	0.60625	16 BA 83 05 09 00 12 E0
44456	21:42:00	0.904167	20	0.6125	16 BA 83 05 09 00 12 E0
44456	20:51:00	0.86875	22	0.577083	16 BA 83 05 09 00 12 E0
44456	21:43:00	0.904861	22	0.613194	16 BA 83 05 09 00 12 E0
44456	21:48:00	0.908333	22	0.616667	16 BA 83 05 09 00 12 E0
44456	19:49:00	0.825694	23	0.534028	16 BA 83 05 09 00 12 E0
44456	19:52:00	0.827778	23	0.536111	16 BA 83 05 09 00 12 E0
44456	20:55:00	0.871528	23	0.579861	16 BA 83 05 09 00 12 E0
44456	20:56:00	0.872222	23	0.580556	16 BA 83 05 09 00 12 E0
44456	23:17:00	0.970139	24	0.678472	16 BA 83 05 09 00 12 E0
44456	23:20:00	0.972222	24	0.680556	16 BA 83 05 09 00 12 E0
44456	21:56:00	0.913889	25	0.622222	16 BA 83 05 09 00 12 E0
44456	03:36:00	0.15	25	-0.141667	16 BA 83 05 09 00 12 E0
44456	22:11:00	0.924306	26	0.632639	16 BA 83 05 09 00 12 E0
44456	22:14:00	0.926389	26	0.634722	16 BA 83 05 09 00 12 E0
44456	23:41:00	0.986806	26	0.695139	16 BA 83 05 09 00 12 E0
44456	23:43:00	0.988194	26	0.696528	16 BA 83 05 09 00 12 E0
44456	20:01:00	0.834028	27	0.542361	16 BA 83 05 09 00 12 E0
44456	20:03:00	0.835417	27	0.54375	16 BA 83 05 09 00 12 E0
44456	21:47:00	0.907639	27	0.615972	16 BA 83 05 09 00 12 E0
44456	21:48:00	0.908333	27	0.616667	16 BA 83 05 09 00 12 E0
44456	22:37:00	0.942361	27	0.650694	16 BA 83 05 09 00 12 E0
44456	22:39:00	0.94375	27	0.652083	16 BA 83 05 09 00 12 E0
44456	20:55:00	0.871528	28	0.579861	16 BA 83 05 09 00 12 E0
44456	20:58:00	0.873611	28	0.581944	16 BA 83 05 09 00 12 E0
44456	21:58:00	0.915278	29	0.623611	16 BA 83 05 09 00 12 E0
44456	22:01:00	0.917361	29	0.625694	16 BA 83 05 09 00 12 E0
44456	22:04:00	0.919444	29	0.627778	16 BA 83 05 09 00 12 E0
44456	00:36:00	0.025	29	-0.266667	16 BA 83 05 09 00 12 E0
44456	00:38:00	0.0263889	29	-0.265278	16 BA 83 05 09 00 12 E0
44456	00:39:00	0.0270833	29	-0.264583	16 BA 83 05 09 00 12 E0
44456	09:03:00	0.377083	30	0.0854167	16 BA 83 05 09 00 12 E0
44456	22:36:00	0.941667	30	0.65	16 BA 83 05 09 00 12 E0
44456	22:40:00	0.944444	30	0.652778	16 BA 83 05 09 00 12 E0
44456	19:38:00	0.818056	31	0.526389	16 BA 83 05 09 00 12 E0
44456	19:39:00	0.81875	31	0.527083	16 BA 83 05 09 00 12 E0
44456	20:04:00	0.836111	31	0.544444	16 BA 83 05 09 00 12 E0
44456	20:07:00	0.838194	31	0.546528	16 BA 83 05 09 00 12 E0
44456	20:08:00	0.838889	31	0.547222	16 BA 83 05 09 00 12 E0
44456	21:07:00	0.879861	31	0.588194	16 BA 83 05 09 00 12 E0
44456	21:18:00	0.8875	31	0.595833	16 BA 83 05 09 00 12 E0
44456	21:47:00	0.907639	31	0.615972	16 BA 83 05 09 00 12 E0
44456	21:51:00	0.910417	31	0.61875	16 BA 83 05 09 00 12 E0
44456	22:15:00	0.927083	31	0.635417	16 BA 83 05 09 00 12 E0
44456	22:18:00	0.929167	31	0.6375	16 BA 83 05 09 00 12 E0
44456	23:48:00	0.991667	31	0.7	16 BA 83 05 09 00 12 E0
44456	23:50:00	0.993056	31	0.701389	16 BA 83 05 09 00 12 E0
44456	19:45:00	0.822917	32	0.53125	16 BA 83 05 09 00 12 E0
44456	19:49:00	0.825694	32	0.534028	16 BA 83 05 09 00 12 E0
44456	19:50:00	0.826389	32	0.534722	16 BA 83 05 09 00 12 E0
44456	18:57:00	0.789583	33	0.497917	16 BA 83 05 09 00 12 E0
44456	18:58:00	0.790278	33	0.498611	16 BA 83 05 09 00 12 E0
44456	19:02:00	0.793056	33	0.501389	16 BA 83 05 09 00 12 E0
44456	19:03:00	0.79375	33	0.502083	16 BA 83 05 09 00 12 E0
44456	19:06:00	0.795833	33	0.504167	16 BA 83 05 09 00 12 E0
44456	19:07:00	0.796528	33	0.504861	16 BA 83 05 09 00 12 E0
44456	19:08:00	0.797222	33	0.505556	16 BA 83 05 09 00 12 E0
44456	19:49:00	0.825694	33	0.534028	16 BA 83 05 09 00 12 E0
44456	19:50:00	0.826389	33	0.534722	16 BA 83 05 09 00 12 E0
44456	19:54:00	0.829167	33	0.5375	16 BA 83 05 09 00 12 E0
44456	19:55:00	0.829861	33	0.538194	16 BA 83 05 09 00 12 E0
44456	20:07:00	0.838194	33	0.546528	16 BA 83 05 09 00 12 E0
44456	20:08:00	0.838889	33	0.547222	16 BA 83 05 09 00 12 E0
44456	20:11:00	0.840972	33	0.549306	16 BA 83 05 09 00 12 E0
44331	00:03:00	0.00208333	7	-0.289583	17 86 3 04 07 00 12 E0
44331	21:15:00	0.885417	8	0.59375	17 86 3 04 07 00 12 E0
44331	21:24:00	0.891667	8	0.6	17 86 3 04 07 00 12 E0
44331	23:56:00	0.997222	8	0.705556	17 86 3 04 07 00 12 E0
44331	16:50:00	0.701389	9	0.409722	17 86 3 04 07 00 12 E0
44330	23:58:00	0.998611	6	0.706944	17 87 3 04 07 00 12 E0
44464	00:00:00	0	8	-0.291667	17 89 3 04 07 00 12 E0
44464	00:06:00	0.00416667	8	-0.2875	17 89 3 04 07 00 12 E0
44464	18:50:00	0.784722	14	0.493056	17 89 3 04 07 00 12 E0
44464	19:01:00	0.792361	14	0.500694	17 89 3 04 07 00 12 E0
44464	22:43:00	0.946528	15	0.654861	17 89 3 04 07 00 12 E0
44464	15:46:00	0.656944	16	0.365278	17 89 3 04 07 00 12 E0
44464	17:10:00	0.715278	16	0.423611	17 89 3 04 07 00 12 E0
44464	20:07:00	0.838194	16	0.546528	17 89 3 04 07 00 12 E0
44464	22:19:00	0.929861	16	0.638194	17 89 3 04 07 00 12 E0
44464	22:20:00	0.930556	16	0.638889	17 89 3 04 07 00 12 E0
44464	15:34:00	0.648611	17	0.356944	17 89 3 04 07 00 12 E0
44464	17:38:00	0.734722	17	0.443056	17 89 3 04 07 00 12 E0
44464	18:26:00	0.768056	17	0.476389	17 89 3 04 07 00 12 E0
44464	23:11:00	0.965972	17	0.674306	17 89 3 04 07 00 12 E0
44464	22:36:00	0.941667	19	0.65	17 89 3 04 07 00 12 E0
44464	16:29:00	0.686806	21	0.395139	17 89 3 04 07 00 12 E0
44464	17:31:00	0.729861	21	0.438194	17 89 3 04 07 00 12 E0
44464	23:32:00	0.980556	21	0.688889	17 89 3 04 07 00 12 E0
44457	20:56:00	0.872222	10	0.580556	17 B7 83 05 09 00 12 E0
44331	21:14:00	0.884722	10	0.593056	17 B7 83 05 09 00 12 E0
44331	20:10:00	0.840278	11	0.548611	17 B7 83 05 09 00 12 E0
44331	20:16:00	0.844444	11	0.552778	17 B7 83 05 09 00 12 E0
44331	23:00:00	0.958333	11	0.666667	17 B7 83 05 09 00 12 E0
44331	23:03:00	0.960417	11	0.66875	17 B7 83 05 09 00 12 E0
44331	23:07:00	0.963194	11	0.671528	17 B7 83 05 09 00 12 E0
44331	19:43:00	0.821528	12	0.529861	17 B7 83 05 09 00 12 E0
44331	19:55:00	0.829861	12	0.538194	17 B7 83 05 09 00 12 E0
44331	21:25:00	0.892361	12	0.600694	17 B7 83 05 09 00 12 E0
44455	21:28:00	0.894444	12	0.602778	17 B7 83 05 09 00 12 E0
44455	21:57:00	0.914583	12	0.622917	17 B7 83 05 09 00 12 E0
44456	23:38:00	0.984722	12	0.693056	17 BA 83 05 09 00 12 E0
44330	20:38:00	0.859722	17	0.568056	18 7F 3 04 07 00 12 E0
44456	21:47:00	0.907639	8	0.615972	18 BA 83 05 09 00 12 E0
44333	22:07:00	0.921528	8	0.629861	18 BA 83 05 09 00 12 E0
44328	20:42:00	0.8625	6	0.570833	19 8C 3 04 07 00 12 E0
44330	00:29:00	0.0201389	4	-0.271528	19 A3 83 05 09 00 12 E0
44330	00:31:00	0.0215278	4	-0.270139	19 A3 83 05 09 00 12 E0
44330	00:31:00	0.0215278	4	-0.270139	19 A3 83 05 09 00 12 E0
44330	00:36:00	0.025	4	-0.266667	19 A3 83 05 09 00 12 E0
44330	01:34:00	0.0652778	4	-0.226389	19 A3 83 05 09 00 12 E0
44330	01:35:00	0.0659722	4	-0.225694	19 A3 83 05 09 00 12 E0
44330	14:45:00	0.614583	5	0.322917	19 A3 83 05 09 00 12 E0
44330	15:37:00	0.650694	5	0.359028	19 A3 83 05 09 00 12 E0
44330	18:00:00	0.75	5	0.458333	19 A3 83 05 09 00 12 E0
44330	18:28:00	0.769444	5	0.477778	19 A3 83 05 09 00 12 E0
44330	18:36:00	0.775	5	0.483333	19 A3 83 05 09 00 12 E0
44330	18:54:00	0.7875	5	0.495833	19 A3 83 05 09 00 12 E0
44330	19:06:00	0.795833	5	0.504167	19 A3 83 05 09 00 12 E0
44330	19:19:00	0.804861	5	0.513194	19 A3 83 05 09 00 12 E0
44330	22:35:00	0.940972	5	0.649306	19 A3 83 05 09 00 12 E0
44330	20:14:00	0.843056	6	0.551389	19 A3 83 05 09 00 12 E0
44330	20:28:00	0.852778	6	0.561111	19 A3 83 05 09 00 12 E0
44330	20:50:00	0.868056	6	0.576389	19 A3 83 05 09 00 12 E0
44330	21:06:00	0.879167	6	0.5875	19 A3 83 05 09 00 12 E0
44330	21:09:00	0.88125	6	0.589583	19 A3 83 05 09 00 12 E0
44454	22:41:00	0.945139	6	0.653472	1A 87 3 04 07 00 12 E0
44465	16:06:00	0.670833	5	0.379167	1A 8C 3 04 07 00 12 E0
44457	16:50:00	0.701389	5	0.409722	1A B7 83 05 09 00 12 E0
44457	16:51:00	0.702083	5	0.410417	1A B7 83 05 09 00 12 E0
44463	22:31:00	0.938194	8	0.646528	1A BA 83 05 09 00 12 E0
44463	22:36:00	0.941667	8	0.65	1A BA 83 05 09 00 12 E0
44463	22:29:00	0.936806	14	0.645139	1A BA 83 05 09 00 12 E0
44463	22:36:00	0.941667	14	0.65	1A BA 83 05 09 00 12 E0
44463	18:38:00	0.776389	15	0.484722	1A BA 83 05 09 00 12 E0
44463	18:41:00	0.778472	15	0.486806	1A BA 83 05 09 00 12 E0
44463	20:21:00	0.847917	15	0.55625	1A BA 83 05 09 00 12 E0
44463	20:23:00	0.849306	15	0.557639	1A BA 83 05 09 00 12 E0
44463	21:05:00	0.878472	15	0.586806	1A BA 83 05 09 00 12 E0
44463	21:24:00	0.891667	15	0.6	1A BA 83 05 09 00 12 E0
44463	19:00:00	0.791667	16	0.5	1A BA 83 05 09 00 12 E0
44463	19:42:00	0.820833	16	0.529167	1A BA 83 05 09 00 12 E0
44463	19:45:00	0.822917	16	0.53125	1A BA 83 05 09 00 12 E0
44463	20:19:00	0.846528	16	0.554861	1A BA 83 05 09 00 12 E0
44463	22:25:00	0.934028	16	0.642361	1A BA 83 05 09 00 12 E0
44463	15:06:00	0.629167	18	0.3375	1A BA 83 05 09 00 12 E0
44463	15:07:00	0.629861	18	0.338194	1A BA 83 05 09 00 12 E0
44463	15:20:00	0.638889	18	0.347222	1A BA 83 05 09 00 12 E0
44463	15:26:00	0.643056	18	0.351389	1A BA 83 05 09 00 12 E0
44463	16:59:00	0.707639	18	0.415972	1A BA 83 05 09 00 12 E0
44463	17:12:00	0.716667	18	0.425	1A BA 83 05 09 00 12 E0
44463	18:50:00	0.784722	18	0.493056	1A BA 83 05 09 00 12 E0
44463	18:56:00	0.788889	18	0.497222	1A BA 83 05 09 00 12 E0
44463	20:19:00	0.846528	18	0.554861	1A BA 83 05 09 00 12 E0
44463	20:28:00	0.852778	18	0.561111	1A BA 83 05 09 00 12 E0
44463	22:06:00	0.920833	18	0.629167	1A BA 83 05 09 00 12 E0
44463	00:19:00	0.0131944	18	-0.278472	1A BA 83 05 09 00 12 E0
44463	14:27:00	0.602083	19	0.310417	1A BA 83 05 09 00 12 E0
44463	14:38:00	0.609722	19	0.318056	1A BA 83 05 09 00 12 E0
44463	15:45:00	0.65625	19	0.364583	1A BA 83 05 09 00 12 E0
44463	15:55:00	0.663194	19	0.371528	1A BA 83 05 09 00 12 E0
44463	18:02:00	0.751389	19	0.459722	1A BA 83 05 09 00 12 E0
44463	18:12:00	0.758333	19	0.466667	1A BA 83 05 09 00 12 E0
44463	19:19:00	0.804861	19	0.513194	1A BA 83 05 09 00 12 E0
44463	19:30:00	0.8125	19	0.520833	1A BA 83 05 09 00 12 E0
44463	21:29:00	0.895139	19	0.603472	1A BA 83 05 09 00 12 E0
44463	21:37:00	0.900694	19	0.609028	1A BA 83 05 09 00 12 E0
44463	23:09:00	0.964583	19	0.672917	1A BA 83 05 09 00 12 E0
44463	23:20:00	0.972222	19	0.680556	1A BA 83 05 09 00 12 E0
44463	14:44:00	0.613889	20	0.322222	1A BA 83 05 09 00 12 E0
44463	14:51:00	0.61875	20	0.327083	1A BA 83 05 09 00 12 E0
44463	15:09:00	0.63125	20	0.339583	1A BA 83 05 09 00 12 E0
44463	21:17:00	0.886806	20	0.595139	1A BA 83 05 09 00 12 E0
44463	22:34:00	0.940278	20	0.648611	1A BA 83 05 09 00 12 E0
44463	22:54:00	0.954167	20	0.6625	1A BA 83 05 09 00 12 E0
44463	23:59:00	0.999306	20	0.707639	1A BA 83 05 09 00 12 E0
44463	14:21:00	0.597917	21	0.30625	1A BA 83 05 09 00 12 E0
44463	18:01:00	0.750694	21	0.459028	1A BA 83 05 09 00 12 E0
44463	19:51:00	0.827083	21	0.535417	1A BA 83 05 09 00 12 E0
44463	20:00:00	0.833333	21	0.541667	1A BA 83 05 09 00 12 E0
44463	21:33:00	0.897917	21	0.60625	1A BA 83 05 09 00 12 E0
44463	23:11:00	0.965972	21	0.674306	1A BA 83 05 09 00 12 E0
44463	15:27:00	0.64375	23	0.352083	1A BA 83 05 09 00 12 E0
44463	18:02:00	0.751389	23	0.459722	1A BA 83 05 09 00 12 E0
44463	21:17:00	0.886806	23	0.595139	1A BA 83 05 09 00 12 E0
44463	23:04:00	0.961111	23	0.669444	1A BA 83 05 09 00 12 E0
44463	14:16:00	0.594444	24	0.302778	1A BA 83 05 09 00 12 E0
44463	15:16:00	0.636111	24	0.344444	1A BA 83 05 09 00 12 E0
44463	16:00:00	0.666667	24	0.375	1A BA 83 05 09 00 12 E0
44463	17:36:00	0.733333	24	0.441667	1A BA 83 05 09 00 12 E0
44463	19:44:00	0.822222	24	0.530556	1A BA 83 05 09 00 12 E0
44463	22:05:00	0.920139	24	0.628472	1A BA 83 05 09 00 12 E0
44463	23:46:00	0.990278	24	0.698611	1A BA 83 05 09 00 12 E0
44464	01:24:00	0.0583333	6	-0.233333	1B 81 3 04 07 00 12 E0
44459	20:01:00	0.834028	12	0.542361	1B 87 3 04 07 00 12 E0
44459	20:09:00	0.839583	12	0.547917	1B 87 3 04 07 00 12 E0
44459	21:41:00	0.903472	12	0.611806	1B 87 3 04 07 00 12 E0
44459	21:48:00	0.908333	12	0.616667	1B 87 3 04 07 00 12 E0
44459	00:03:00	0.00208333	12	-0.289583	1B 87 3 04 07 00 12 E0
44459	00:05:00	0.00347222	12	-0.288194	1B 87 3 04 07 00 12 E0
44459	00:41:00	0.0284722	12	-0.263194	1B 87 3 04 07 00 12 E0
44459	17:02:00	0.709722	13	0.418056	1B 87 3 04 07 00 12 E0
44459	17:09:00	0.714583	13	0.422917	1B 87 3 04 07 00 12 E0
44459	18:15:00	0.760417	13	0.46875	1B 87 3 04 07 00 12 E0
44459	18:19:00	0.763194	13	0.471528	1B 87 3 04 07 00 12 E0
44459	21:51:00	0.910417	13	0.61875	1B 87 3 04 07 00 12 E0
44459	21:55:00	0.913194	13	0.621528	1B 87 3 04 07 00 12 E0
44459	16:26:00	0.684722	14	0.393056	1B 87 3 04 07 00 12 E0
44459	16:29:00	0.686806	14	0.395139	1B 87 3 04 07 00 12 E0
44459	17:46:00	0.740278	14	0.448611	1B 87 3 04 07 00 12 E0
44459	18:10:00	0.756944	14	0.465278	1B 87 3 04 07 00 12 E0
44459	19:05:00	0.795139	14	0.503472	1B 87 3 04 07 00 12 E0
44459	19:06:00	0.795833	14	0.504167	1B 87 3 04 07 00 12 E0
44459	20:55:00	0.871528	14	0.579861	1B 87 3 04 07 00 12 E0
44459	21:32:00	0.897222	14	0.605556	1B 87 3 04 07 00 12 E0
44459	21:34:00	0.898611	14	0.606944	1B 87 3 04 07 00 12 E0
44459	23:43:00	0.988194	14	0.696528	1B 87 3 04 07 00 12 E0
44459	23:45:00	0.989583	14	0.697917	1B 87 3 04 07 00 12 E0
44459	00:07:00	0.00486111	14	-0.286806	1B 87 3 04 07 00 12 E0
44459	04:29:00	0.186806	14	-0.104861	1B 87 3 04 07 00 12 E0
44459	04:30:00	0.1875	14	-0.104167	1B 87 3 04 07 00 12 E0
44459	16:27:00	0.685417	15	0.39375	1B 87 3 04 07 00 12 E0
44459	16:50:00	0.701389	15	0.409722	1B 87 3 04 07 00 12 E0
44459	17:34:00	0.731944	15	0.440278	1B 87 3 04 07 00 12 E0
44459	17:53:00	0.745139	15	0.453472	1B 87 3 04 07 00 12 E0
44459	18:41:00	0.778472	15	0.486806	1B 87 3 04 07 00 12 E0
44459	18:43:00	0.779861	15	0.488194	1B 87 3 04 07 00 12 E0
44459	19:42:00	0.820833	15	0.529167	1B 87 3 04 07 00 12 E0
44459	19:44:00	0.822222	15	0.530556	1B 87 3 04 07 00 12 E0
44459	20:43:00	0.863194	15	0.571528	1B 87 3 04 07 00 12 E0
44459	20:52:00	0.869444	15	0.577778	1B 87 3 04 07 00 12 E0
44459	22:13:00	0.925694	15	0.634028	1B 87 3 04 07 00 12 E0
44459	22:17:00	0.928472	15	0.636806	1B 87 3 04 07 00 12 E0
44459	15:36:00	0.65	16	0.358333	1B 87 3 04 07 00 12 E0
44459	16:37:00	0.692361	16	0.400694	1B 87 3 04 07 00 12 E0
44459	16:47:00	0.699306	16	0.407639	1B 87 3 04 07 00 12 E0
44459	17:25:00	0.725694	16	0.434028	1B 87 3 04 07 00 12 E0
44459	17:39:00	0.735417	16	0.44375	1B 87 3 04 07 00 12 E0
44459	18:05:00	0.753472	16	0.461806	1B 87 3 04 07 00 12 E0
44459	21:03:00	0.877083	16	0.585417	1B 87 3 04 07 00 12 E0
44459	21:05:00	0.878472	16	0.586806	1B 87 3 04 07 00 12 E0
44459	21:30:00	0.895833	16	0.604167	1B 87 3 04 07 00 12 E0
44459	23:00:00	0.958333	16	0.666667	1B 87 3 04 07 00 12 E0
44459	23:05:00	0.961806	16	0.670139	1B 87 3 04 07 00 12 E0
44459	15:50:00	0.659722	17	0.368056	1B 87 3 04 07 00 12 E0
44459	16:09:00	0.672917	17	0.38125	1B 87 3 04 07 00 12 E0
44459	16:28:00	0.686111	17	0.394444	1B 87 3 04 07 00 12 E0
44459	16:46:00	0.698611	17	0.406944	1B 87 3 04 07 00 12 E0
44459	16:54:00	0.704167	17	0.4125	1B 87 3 04 07 00 12 E0
44459	17:15:00	0.71875	17	0.427083	1B 87 3 04 07 00 12 E0
44459	17:19:00	0.721528	17	0.429861	1B 87 3 04 07 00 12 E0
44459	17:42:00	0.7375	17	0.445833	1B 87 3 04 07 00 12 E0
44459	17:51:00	0.74375	17	0.452083	1B 87 3 04 07 00 12 E0
44459	18:14:00	0.759722	17	0.468056	1B 87 3 04 07 00 12 E0
44459	18:26:00	0.768056	17	0.476389	1B 87 3 04 07 00 12 E0
44459	18:41:00	0.778472	17	0.486806	1B 87 3 04 07 00 12 E0
44459	14:54:00	0.620833	18	0.329167	1B 87 3 04 07 00 12 E0
44459	15:08:00	0.630556	18	0.338889	1B 87 3 04 07 00 12 E0
44459	17:07:00	0.713194	18	0.421528	1B 87 3 04 07 00 12 E0
44459	17:38:00	0.734722	18	0.443056	1B 87 3 04 07 00 12 E0
44459	18:09:00	0.75625	18	0.464583	1B 87 3 04 07 00 12 E0
44459	18:32:00	0.772222	18	0.480556	1B 87 3 04 07 00 12 E0
44459	20:56:00	0.872222	18	0.580556	1B 87 3 04 07 00 12 E0
44459	20:57:00	0.872917	18	0.58125	1B 87 3 04 07 00 12 E0
44459	22:24:00	0.933333	18	0.641667	1B 87 3 04 07 00 12 E0
44459	22:37:00	0.942361	18	0.650694	1B 87 3 04 07 00 12 E0
44459	23:02:00	0.959722	18	0.668056	1B 87 3 04 07 00 12 E0
44459	16:03:00	0.66875	19	0.377083	1B 87 3 04 07 00 12 E0
44459	16:07:00	0.671528	19	0.379861	1B 87 3 04 07 00 12 E0
44459	18:18:00	0.7625	19	0.470833	1B 87 3 04 07 00 12 E0
44459	18:46:00	0.781944	19	0.490278	1B 87 3 04 07 00 12 E0
44459	19:00:00	0.791667	19	0.5	1B 87 3 04 07 00 12 E0
44459	19:06:00	0.795833	19	0.504167	1B 87 3 04 07 00 12 E0
44459	19:54:00	0.829167	19	0.5375	1B 87 3 04 07 00 12 E0
44459	19:58:00	0.831944	19	0.540278	1B 87 3 04 07 00 12 E0
44459	23:08:00	0.963889	19	0.672222	1B 87 3 04 07 00 12 E0
44459	23:11:00	0.965972	19	0.674306	1B 87 3 04 07 00 12 E0
44459	15:53:00	0.661806	20	0.370139	1B 87 3 04 07 00 12 E0
44459	16:01:00	0.667361	20	0.375694	1B 87 3 04 07 00 12 E0
44459	16:53:00	0.703472	20	0.411806	1B 87 3 04 07 00 12 E0
44459	17:12:00	0.716667	20	0.425	1B 87 3 04 07 00 12 E0
44459	17:23:00	0.724306	20	0.432639	1B 87 3 04 07 00 12 E0
44459	18:00:00	0.75	20	0.458333	1B 87 3 04 07 00 12 E0
44459	18:23:00	0.765972	20	0.474306	1B 87 3 04 07 00 12 E0
44459	18:26:00	0.768056	20	0.476389	1B 87 3 04 07 00 12 E0
44459	19:12:00	0.8	20	0.508333	1B 87 3 04 07 00 12 E0
44459	19:18:00	0.804167	20	0.5125	1B 87 3 04 07 00 12 E0
44459	20:32:00	0.855556	20	0.563889	1B 87 3 04 07 00 12 E0
44459	23:53:00	0.995139	20	0.703472	1B 87 3 04 07 00 12 E0
44459	15:08:00	0.630556	21	0.338889	1B 87 3 04 07 00 12 E0
44459	15:10:00	0.631944	21	0.340278	1B 87 3 04 07 00 12 E0
44459	16:17:00	0.678472	21	0.386806	1B 87 3 04 07 00 12 E0
44459	16:28:00	0.686111	21	0.394444	1B 87 3 04 07 00 12 E0
44459	16:46:00	0.698611	21	0.406944	1B 87 3 04 07 00 12 E0
44459	17:58:00	0.748611	21	0.456944	1B 87 3 04 07 00 12 E0
44459	18:19:00	0.763194	21	0.471528	1B 87 3 04 07 00 12 E0
44459	21:12:00	0.883333	21	0.591667	1B 87 3 04 07 00 12 E0
44459	21:17:00	0.886806	21	0.595139	1B 87 3 04 07 00 12 E0
44459	22:52:00	0.952778	21	0.661111	1B 87 3 04 07 00 12 E0
44459	16:08:00	0.672222	22	0.380556	1B 87 3 04 07 00 12 E0
44459	18:03:00	0.752083	22	0.460417	1B 87 3 04 07 00 12 E0
44459	18:10:00	0.756944	22	0.465278	1B 87 3 04 07 00 12 E0
44459	20:37:00	0.859028	22	0.567361	1B 87 3 04 07 00 12 E0
44459	22:44:00	0.947222	22	0.655556	1B 87 3 04 07 00 12 E0
44459	15:05:00	0.628472	23	0.336806	1B 87 3 04 07 00 12 E0
44459	15:29:00	0.645139	23	0.353472	1B 87 3 04 07 00 12 E0
44459	16:38:00	0.693056	23	0.401389	1B 87 3 04 07 00 12 E0
44459	18:23:00	0.765972	23	0.474306	1B 87 3 04 07 00 12 E0
44459	18:39:00	0.777083	23	0.485417	1B 87 3 04 07 00 12 E0
44459	20:01:00	0.834028	23	0.542361	1B 87 3 04 07 00 12 E0
44459	20:23:00	0.849306	23	0.557639	1B 87 3 04 07 00 12 E0
44459	20:46:00	0.865278	23	0.573611	1B 87 3 04 07 00 12 E0
44459	20:55:00	0.871528	23	0.579861	1B 87 3 04 07 00 12 E0
44463	17:20:00	0.722222	5	0.430556	1C 80 3 04 07 00 12 E0
44331	21:39:00	0.902083	24	0.610417	1C 8C 3 04 07 00 12 E0
44457	23:10:00	0.965278	27	0.673611	1C 8C 3 04 07 00 12 E0
44457	19:46:00	0.823611	28	0.531944	1C 8C 3 04 07 00 12 E0
44457	19:54:00	0.829167	28	0.5375	1C 8C 3 04 07 00 12 E0
44457	22:41:00	0.945139	28	0.653472	1C 8C 3 04 07 00 12 E0
44457	22:48:00	0.95	28	0.658333	1C 8C 3 04 07 00 12 E0
44457	13:56:00	0.580556	29	0.288889	1C 8C 3 04 07 00 12 E0
44457	19:56:00	0.830556	29	0.538889	1C 8C 3 04 07 00 12 E0
44457	20:32:00	0.855556	29	0.563889	1C 8C 3 04 07 00 12 E0
44457	20:33:00	0.85625	29	0.564583	1C 8C 3 04 07 00 12 E0
44458	16:20:00	0.680556	5	0.388889	1C B9 83 05 09 00 12 E0
44458	16:21:00	0.68125	5	0.389583	1C B9 83 05 09 00 12 E0
44463	22:11:00	0.924306	18	0.632639	1D 80 3 04 07 00 12 E0
44463	22:17:00	0.928472	18	0.636806	1D 80 3 04 07 00 12 E0
44463	00:10:00	0.00694444	19	-0.284722	1D 80 3 04 07 00 12 E0
44463	01:25:00	0.0590278	22	-0.232639	1D 80 3 04 07 00 12 E0
44463	02:31:00	0.104861	22	-0.186806	1D 80 3 04 07 00 12 E0
44463	02:40:00	0.111111	22	-0.180556	1D 80 3 04 07 00 12 E0
44463	02:52:00	0.119444	22	-0.172222	1D 80 3 04 07 00 12 E0
44463	22:32:00	0.938889	23	0.647222	1D 80 3 04 07 00 12 E0
44463	22:37:00	0.942361	23	0.650694	1D 80 3 04 07 00 12 E0
44463	19:24:00	0.808333	24	0.516667	1D 80 3 04 07 00 12 E0
44463	01:41:00	0.0701389	24	-0.221528	1D 80 3 04 07 00 12 E0
44463	01:42:00	0.0708333	24	-0.220833	1D 80 3 04 07 00 12 E0
44463	21:40:00	0.902778	25	0.611111	1D 80 3 04 07 00 12 E0
44463	00:15:00	0.0104167	25	-0.28125	1D 80 3 04 07 00 12 E0
44463	01:07:00	0.0465278	25	-0.245139	1D 80 3 04 07 00 12 E0
44463	18:37:00	0.775694	26	0.484028	1D 80 3 04 07 00 12 E0
44463	22:10:00	0.923611	26	0.631944	1D 80 3 04 07 00 12 E0
44463	23:01:00	0.959028	26	0.667361	1D 80 3 04 07 00 12 E0
44463	23:30:00	0.979167	26	0.6875	1D 80 3 04 07 00 12 E0
44463	00:18:00	0.0125	26	-0.279167	1D 80 3 04 07 00 12 E0
44463	16:27:00	0.685417	27	0.39375	1D 80 3 04 07 00 12 E0
44463	16:31:00	0.688194	27	0.396528	1D 80 3 04 07 00 12 E0
44463	16:35:00	0.690972	27	0.399306	1D 80 3 04 07 00 12 E0
44463	17:10:00	0.715278	27	0.423611	1D 80 3 04 07 00 12 E0
44463	18:27:00	0.76875	27	0.477083	1D 80 3 04 07 00 12 E0
44463	18:37:00	0.775694	27	0.484028	1D 80 3 04 07 00 12 E0
44463	19:07:00	0.796528	27	0.504861	1D 80 3 04 07 00 12 E0
44463	19:08:00	0.797222	27	0.505556	1D 80 3 04 07 00 12 E0
44463	19:58:00	0.831944	27	0.540278	1D 80 3 04 07 00 12 E0
44463	20:21:00	0.847917	27	0.55625	1D 80 3 04 07 00 12 E0
44463	20:26:00	0.851389	27	0.559722	1D 80 3 04 07 00 12 E0
44463	21:49:00	0.909028	27	0.617361	1D 80 3 04 07 00 12 E0
44463	23:10:00	0.965278	27	0.673611	1D 80 3 04 07 00 12 E0
44463	23:31:00	0.979861	27	0.688194	1D 80 3 04 07 00 12 E0
44463	00:28:00	0.0194444	27	-0.272222	1D 80 3 04 07 00 12 E0
44463	15:49:00	0.659028	28	0.367361	1D 80 3 04 07 00 12 E0
44463	15:50:00	0.659722	28	0.368056	1D 80 3 04 07 00 12 E0
44463	16:16:00	0.677778	28	0.386111	1D 80 3 04 07 00 12 E0
44463	18:11:00	0.757639	28	0.465972	1D 80 3 04 07 00 12 E0
44463	00:17:00	0.0118056	28	-0.279861	1D 80 3 04 07 00 12 E0
44463	16:00:00	0.666667	29	0.375	1D 80 3 04 07 00 12 E0
44463	18:20:00	0.763889	29	0.472222	1D 80 3 04 07 00 12 E0
44463	22:23:00	0.932639	29	0.640972	1D 80 3 04 07 00 12 E0
44463	22:31:00	0.938194	29	0.646528	1D 80 3 04 07 00 12 E0
44463	16:35:00	0.690972	30	0.399306	1D 80 3 04 07 00 12 E0
44463	22:46:00	0.948611	5	0.656944	1D 8C 3 04 07 00 12 E0
44457	16:18:00	0.679167	5	0.3875	1D B7 83 05 09 00 12 E0
44456	21:58:00	0.915278	22	0.623611	1E 81 3 04 07 00 12 E0
44456	22:07:00	0.921528	22	0.629861	1E 81 3 04 07 00 12 E0
44454	19:13:00	0.800694	25	0.509028	1E 81 3 04 07 00 12 E0
44454	20:46:00	0.865278	27	0.573611	1E 81 3 04 07 00 12 E0
44454	20:49:00	0.867361	27	0.575694	1E 81 3 04 07 00 12 E0
44454	20:53:00	0.870139	27	0.578472	1E 81 3 04 07 00 12 E0
44454	20:54:00	0.870833	27	0.579167	1E 81 3 04 07 00 12 E0
44454	21:37:00	0.900694	28	0.609028	1E 81 3 04 07 00 12 E0
44454	21:41:00	0.903472	28	0.611806	1E 81 3 04 07 00 12 E0
44454	19:24:00	0.808333	29	0.516667	1E 81 3 04 07 00 12 E0
44454	19:26:00	0.809722	29	0.518056	1E 81 3 04 07 00 12 E0
44454	20:03:00	0.835417	29	0.54375	1E 81 3 04 07 00 12 E0
44454	22:33:00	0.939583	29	0.647917	1E 81 3 04 07 00 12 E0
44454	00:18:00	0.0125	29	-0.279167	1E 81 3 04 07 00 12 E0
44454	00:19:00	0.0131944	29	-0.278472	1E 81 3 04 07 00 12 E0
44454	17:47:00	0.740972	30	0.449306	1E 81 3 04 07 00 12 E0
44454	18:42:00	0.779167	30	0.4875	1E 81 3 04 07 00 12 E0
44454	18:44:00	0.780556	30	0.488889	1E 81 3 04 07 00 12 E0
44454	20:45:00	0.864583	30	0.572917	1E 81 3 04 07 00 12 E0
44454	23:05:00	0.961806	30	0.670139	1E 81 3 04 07 00 12 E0
44454	17:58:00	0.748611	31	0.456944	1E 81 3 04 07 00 12 E0
44454	18:03:00	0.752083	31	0.460417	1E 81 3 04 07 00 12 E0
44454	19:12:00	0.8	31	0.508333	1E 81 3 04 07 00 12 E0
44454	19:16:00	0.802778	31	0.511111	1E 81 3 04 07 00 12 E0
44454	20:05:00	0.836806	31	0.545139	1E 81 3 04 07 00 12 E0
44454	20:20:00	0.847222	31	0.555556	1E 81 3 04 07 00 12 E0
44454	21:12:00	0.883333	31	0.591667	1E 81 3 04 07 00 12 E0
44454	21:50:00	0.909722	31	0.618056	1E 81 3 04 07 00 12 E0
44454	22:05:00	0.920139	31	0.628472	1E 81 3 04 07 00 12 E0
44454	22:20:00	0.930556	31	0.638889	1E 81 3 04 07 00 12 E0
44331	21:55:00	0.913194	10	0.621528	1E 8C 3 04 07 00 12 E0
44331	22:45:00	0.947917	20	0.65625	1E 8C 3 04 07 00 12 E0
44331	20:46:00	0.865278	21	0.573611	1E 8C 3 04 07 00 12 E0
44331	20:50:00	0.868056	21	0.576389	1E 8C 3 04 07 00 12 E0
44331	22:37:00	0.942361	21	0.650694	1E 8C 3 04 07 00 12 E0
44331	12:59:00	0.540972	22	0.249306	1E 8C 3 04 07 00 12 E0
44331	13:01:00	0.542361	22	0.250694	1E 8C 3 04 07 00 12 E0
44331	18:52:00	0.786111	22	0.494444	1E 8C 3 04 07 00 12 E0
44331	18:57:00	0.789583	22	0.497917	1E 8C 3 04 07 00 12 E0
44331	16:45:00	0.697917	23	0.40625	1E 8C 3 04 07 00 12 E0
44331	16:59:00	0.707639	23	0.415972	1E 8C 3 04 07 00 12 E0
44331	17:03:00	0.710417	23	0.41875	1E 8C 3 04 07 00 12 E0
44331	20:41:00	0.861806	23	0.570139	1E 8C 3 04 07 00 12 E0
44458	22:27:00	0.935417	9	0.64375	1E B9 83 05 09 00 12 E0
44458	22:37:00	0.942361	9	0.650694	1E B9 83 05 09 00 12 E0
44458	21:21:00	0.889583	14	0.597917	1E B9 83 05 09 00 12 E0
44458	21:32:00	0.897222	14	0.605556	1E B9 83 05 09 00 12 E0
44458	22:22:00	0.931944	16	0.640278	1E B9 83 05 09 00 12 E0
44458	22:37:00	0.942361	16	0.650694	1E B9 83 05 09 00 12 E0
44458	21:24:00	0.891667	19	0.6	1E B9 83 05 09 00 12 E0
44458	21:28:00	0.894444	19	0.602778	1E B9 83 05 09 00 12 E0
44458	21:18:00	0.8875	21	0.595833	1E B9 83 05 09 00 12 E0
44458	21:25:00	0.892361	21	0.600694	1E B9 83 05 09 00 12 E0
44458	23:45:00	0.989583	23	0.697917	1E B9 83 05 09 00 12 E0
44458	02:22:00	0.0986111	23	-0.193056	1E B9 83 05 09 00 12 E0
44458	18:02:00	0.751389	24	0.459722	1E B9 83 05 09 00 12 E0
44458	21:55:00	0.913194	24	0.621528	1E B9 83 05 09 00 12 E0
44458	21:58:00	0.915278	24	0.623611	1E B9 83 05 09 00 12 E0
44458	18:05:00	0.753472	25	0.461806	1E B9 83 05 09 00 12 E0
44458	20:53:00	0.870139	25	0.578472	1E B9 83 05 09 00 12 E0
44458	20:55:00	0.871528	25	0.579861	1E B9 83 05 09 00 12 E0
44458	17:07:00	0.713194	26	0.421528	1E B9 83 05 09 00 12 E0
44458	17:17:00	0.720139	26	0.428472	1E B9 83 05 09 00 12 E0
44458	18:10:00	0.756944	26	0.465278	1E B9 83 05 09 00 12 E0
44458	18:21:00	0.764583	26	0.472917	1E B9 83 05 09 00 12 E0
44458	19:51:00	0.827083	26	0.535417	1E B9 83 05 09 00 12 E0
44458	19:59:00	0.832639	26	0.540972	1E B9 83 05 09 00 12 E0
44458	20:06:00	0.8375	26	0.545833	1E B9 83 05 09 00 12 E0
44458	20:13:00	0.842361	26	0.550694	1E B9 83 05 09 00 12 E0
44458	20:22:00	0.848611	26	0.556944	1E B9 83 05 09 00 12 E0
44458	21:17:00	0.886806	26	0.595139	1E B9 83 05 09 00 12 E0
44458	21:18:00	0.8875	26	0.595833	1E B9 83 05 09 00 12 E0
44458	21:52:00	0.911111	26	0.619444	1E B9 83 05 09 00 12 E0
44458	22:05:00	0.920139	26	0.628472	1E B9 83 05 09 00 12 E0
44458	16:26:00	0.684722	27	0.393056	1E B9 83 05 09 00 12 E0
44458	16:31:00	0.688194	27	0.396528	1E B9 83 05 09 00 12 E0
44458	16:32:00	0.688889	27	0.397222	1E B9 83 05 09 00 12 E0
44458	16:40:00	0.694444	27	0.402778	1E B9 83 05 09 00 12 E0
44458	16:52:00	0.702778	27	0.411111	1E B9 83 05 09 00 12 E0
44458	16:57:00	0.70625	27	0.414583	1E B9 83 05 09 00 12 E0
44458	17:10:00	0.715278	27	0.423611	1E B9 83 05 09 00 12 E0
44458	17:16:00	0.719444	27	0.427778	1E B9 83 05 09 00 12 E0
44458	17:28:00	0.727778	27	0.436111	1E B9 83 05 09 00 12 E0
44458	17:29:00	0.728472	27	0.436806	1E B9 83 05 09 00 12 E0
44458	17:36:00	0.733333	27	0.441667	1E B9 83 05 09 00 12 E0
44458	17:58:00	0.748611	27	0.456944	1E B9 83 05 09 00 12 E0
44458	18:04:00	0.752778	27	0.461111	1E B9 83 05 09 00 12 E0
44458	19:09:00	0.797917	27	0.50625	1E B9 83 05 09 00 12 E0
44458	19:44:00	0.822222	27	0.530556	1E B9 83 05 09 00 12 E0
44458	19:54:00	0.829167	27	0.5375	1E B9 83 05 09 00 12 E0
44458	20:49:00	0.867361	27	0.575694	1E B9 83 05 09 00 12 E0
44458	21:09:00	0.88125	27	0.589583	1E B9 83 05 09 00 12 E0
44458	22:09:00	0.922917	27	0.63125	1E B9 83 05 09 00 12 E0
44458	22:15:00	0.927083	27	0.635417	1E B9 83 05 09 00 12 E0
44458	23:40:00	0.986111	27	0.694444	1E B9 83 05 09 00 12 E0
44458	00:20:00	0.0138889	27	-0.277778	1E B9 83 05 09 00 12 E0
44458	15:51:00	0.660417	28	0.36875	1E B9 83 05 09 00 12 E0
44458	16:09:00	0.672917	28	0.38125	1E B9 83 05 09 00 12 E0
44458	16:17:00	0.678472	28	0.386806	1E B9 83 05 09 00 12 E0
44458	16:31:00	0.688194	28	0.396528	1E B9 83 05 09 00 12 E0
44458	16:51:00	0.702083	28	0.410417	1E B9 83 05 09 00 12 E0
44458	16:57:00	0.70625	28	0.414583	1E B9 83 05 09 00 12 E0
44458	17:24:00	0.725	28	0.433333	1E B9 83 05 09 00 12 E0
44458	18:35:00	0.774306	28	0.482639	1E B9 83 05 09 00 12 E0
44458	18:51:00	0.785417	28	0.49375	1E B9 83 05 09 00 12 E0
44458	20:22:00	0.848611	28	0.556944	1E B9 83 05 09 00 12 E0
44458	20:32:00	0.855556	28	0.563889	1E B9 83 05 09 00 12 E0
44458	21:59:00	0.915972	28	0.624306	1E B9 83 05 09 00 12 E0
44458	23:41:00	0.986806	28	0.695139	1E B9 83 05 09 00 12 E0
44458	16:39:00	0.69375	29	0.402083	1E B9 83 05 09 00 12 E0
44458	16:50:00	0.701389	29	0.409722	1E B9 83 05 09 00 12 E0
44458	17:03:00	0.710417	29	0.41875	1E B9 83 05 09 00 12 E0
44458	17:22:00	0.723611	29	0.431944	1E B9 83 05 09 00 12 E0
44458	17:27:00	0.727083	29	0.435417	1E B9 83 05 09 00 12 E0
44458	17:51:00	0.74375	29	0.452083	1E B9 83 05 09 00 12 E0
44458	18:00:00	0.75	29	0.458333	1E B9 83 05 09 00 12 E0
44458	18:52:00	0.786111	29	0.494444	1E B9 83 05 09 00 12 E0
44458	19:05:00	0.795139	29	0.503472	1E B9 83 05 09 00 12 E0
44458	20:36:00	0.858333	29	0.566667	1E B9 83 05 09 00 12 E0
44458	22:09:00	0.922917	29	0.63125	1E B9 83 05 09 00 12 E0
44458	23:46:00	0.990278	29	0.698611	1E B9 83 05 09 00 12 E0
44458	15:55:00	0.663194	30	0.371528	1E B9 83 05 09 00 12 E0
44458	16:09:00	0.672917	30	0.38125	1E B9 83 05 09 00 12 E0
44458	16:14:00	0.676389	30	0.384722	1E B9 83 05 09 00 12 E0
44458	16:30:00	0.6875	30	0.395833	1E B9 83 05 09 00 12 E0
44458	16:38:00	0.693056	30	0.401389	1E B9 83 05 09 00 12 E0
44458	16:56:00	0.705556	30	0.413889	1E B9 83 05 09 00 12 E0
44458	17:07:00	0.713194	30	0.421528	1E B9 83 05 09 00 12 E0
44458	17:24:00	0.725	30	0.433333	1E B9 83 05 09 00 12 E0
44458	17:34:00	0.731944	30	0.440278	1E B9 83 05 09 00 12 E0
44458	17:51:00	0.74375	30	0.452083	1E B9 83 05 09 00 12 E0
44458	17:56:00	0.747222	30	0.455556	1E B9 83 05 09 00 12 E0
44458	18:42:00	0.779167	30	0.4875	1E B9 83 05 09 00 12 E0
44458	18:56:00	0.788889	30	0.497222	1E B9 83 05 09 00 12 E0
44458	20:20:00	0.847222	30	0.555556	1E B9 83 05 09 00 12 E0
44458	20:43:00	0.863194	30	0.571528	1E B9 83 05 09 00 12 E0
44458	22:17:00	0.928472	30	0.636806	1E B9 83 05 09 00 12 E0
44458	17:24:00	0.725	31	0.433333	1E B9 83 05 09 00 12 E0
44458	17:44:00	0.738889	31	0.447222	1E B9 83 05 09 00 12 E0
44458	17:50:00	0.743056	31	0.451389	1E B9 83 05 09 00 12 E0
44458	18:10:00	0.756944	31	0.465278	1E B9 83 05 09 00 12 E0
44458	18:15:00	0.760417	31	0.46875	1E B9 83 05 09 00 12 E0
44458	18:35:00	0.774306	31	0.482639	1E B9 83 05 09 00 12 E0
44458	18:43:00	0.779861	31	0.488194	1E B9 83 05 09 00 12 E0
44458	18:59:00	0.790972	31	0.499306	1E B9 83 05 09 00 12 E0
44458	19:26:00	0.809722	31	0.518056	1E B9 83 05 09 00 12 E0
44458	20:00:00	0.833333	31	0.541667	1E B9 83 05 09 00 12 E0
44458	20:15:00	0.84375	31	0.552083	1E B9 83 05 09 00 12 E0
44458	20:22:00	0.848611	31	0.556944	1E B9 83 05 09 00 12 E0
44458	20:41:00	0.861806	31	0.570139	1E B9 83 05 09 00 12 E0
44458	20:47:00	0.865972	31	0.574306	1E B9 83 05 09 00 12 E0
44458	21:08:00	0.880556	31	0.588889	1E B9 83 05 09 00 12 E0
44458	21:17:00	0.886806	31	0.595139	1E B9 83 05 09 00 12 E0
44458	21:39:00	0.902083	31	0.610417	1E B9 83 05 09 00 12 E0
44458	17:17:00	0.720139	32	0.428472	1E B9 83 05 09 00 12 E0
44458	17:54:00	0.745833	32	0.454167	1E B9 83 05 09 00 12 E0
44458	18:21:00	0.764583	32	0.472917	1E B9 83 05 09 00 12 E0
44458	18:29:00	0.770139	32	0.478472	1E B9 83 05 09 00 12 E0
44458	18:49:00	0.784028	32	0.492361	1E B9 83 05 09 00 12 E0
44458	18:56:00	0.788889	32	0.497222	1E B9 83 05 09 00 12 E0
44458	19:20:00	0.805556	32	0.513889	1E B9 83 05 09 00 12 E0
44458	20:18:00	0.845833	32	0.554167	1E B9 83 05 09 00 12 E0
44458	21:21:00	0.889583	32	0.597917	1E B9 83 05 09 00 12 E0
44458	21:58:00	0.915278	32	0.623611	1E B9 83 05 09 00 12 E0
44458	23:37:00	0.984028	32	0.692361	1E B9 83 05 09 00 12 E0
44458	00:29:00	0.0201389	32	-0.271528	1E B9 83 05 09 00 12 E0
44458	17:15:00	0.71875	33	0.427083	1E B9 83 05 09 00 12 E0
44458	17:58:00	0.748611	33	0.456944	1E B9 83 05 09 00 12 E0
44458	18:09:00	0.75625	33	0.464583	1E B9 83 05 09 00 12 E0
44458	18:27:00	0.76875	33	0.477083	1E B9 83 05 09 00 12 E0
44458	18:32:00	0.772222	33	0.480556	1E B9 83 05 09 00 12 E0
44458	19:00:00	0.791667	33	0.5	1E B9 83 05 09 00 12 E0
44458	19:24:00	0.808333	33	0.516667	1E B9 83 05 09 00 12 E0
44458	19:31:00	0.813194	33	0.521528	1E B9 83 05 09 00 12 E0
44458	19:54:00	0.829167	33	0.5375	1E B9 83 05 09 00 12 E0
44458	19:55:00	0.829861	33	0.538194	1E B9 83 05 09 00 12 E0
44458	21:02:00	0.876389	33	0.584722	1E B9 83 05 09 00 12 E0
44458	21:10:00	0.881944	33	0.590278	1E B9 83 05 09 00 12 E0
44458	22:06:00	0.920833	33	0.629167	1E B9 83 05 09 00 12 E0
44458	22:26:00	0.934722	33	0.643056	1E B9 83 05 09 00 12 E0
44458	22:39:00	0.94375	33	0.652083	1E B9 83 05 09 00 12 E0
44458	22:58:00	0.956944	33	0.665278	1E B9 83 05 09 00 12 E0
44458	16:46:00	0.698611	34	0.406944	1E B9 83 05 09 00 12 E0
44458	16:49:00	0.700694	34	0.409028	1E B9 83 05 09 00 12 E0
44458	16:57:00	0.70625	34	0.414583	1E B9 83 05 09 00 12 E0
44458	17:21:00	0.722917	34	0.43125	1E B9 83 05 09 00 12 E0
44458	17:26:00	0.726389	34	0.434722	1E B9 83 05 09 00 12 E0
44458	17:53:00	0.745139	34	0.453472	1E B9 83 05 09 00 12 E0
44458	18:00:00	0.75	34	0.458333	1E B9 83 05 09 00 12 E0
44458	18:28:00	0.769444	34	0.477778	1E B9 83 05 09 00 12 E0
44458	18:35:00	0.774306	34	0.482639	1E B9 83 05 09 00 12 E0
44458	18:53:00	0.786806	34	0.495139	1E B9 83 05 09 00 12 E0
44458	18:59:00	0.790972	34	0.499306	1E B9 83 05 09 00 12 E0
44458	19:23:00	0.807639	34	0.515972	1E B9 83 05 09 00 12 E0
44458	19:44:00	0.822222	34	0.530556	1E B9 83 05 09 00 12 E0
44458	20:46:00	0.865278	34	0.573611	1E B9 83 05 09 00 12 E0
44458	20:59:00	0.874306	34	0.582639	1E B9 83 05 09 00 12 E0
44458	22:25:00	0.934028	34	0.642361	1E B9 83 05 09 00 12 E0
44458	16:56:00	0.705556	35	0.413889	1E B9 83 05 09 00 12 E0
44458	17:35:00	0.732639	35	0.440972	1E B9 83 05 09 00 12 E0
44458	17:40:00	0.736111	35	0.444444	1E B9 83 05 09 00 12 E0
44458	18:06:00	0.754167	35	0.4625	1E B9 83 05 09 00 12 E0
44458	18:10:00	0.756944	35	0.465278	1E B9 83 05 09 00 12 E0
44458	18:11:00	0.757639	35	0.465972	1E B9 83 05 09 00 12 E0
44458	18:47:00	0.782639	35	0.490972	1E B9 83 05 09 00 12 E0
44458	18:53:00	0.786806	35	0.495139	1E B9 83 05 09 00 12 E0
44458	19:51:00	0.827083	35	0.535417	1E B9 83 05 09 00 12 E0
44458	20:02:00	0.834722	35	0.543056	1E B9 83 05 09 00 12 E0
44458	21:23:00	0.890972	35	0.599306	1E B9 83 05 09 00 12 E0
44458	21:57:00	0.914583	35	0.622917	1E B9 83 05 09 00 12 E0
44458	23:46:00	0.990278	35	0.698611	1E B9 83 05 09 00 12 E0
44458	23:47:00	0.990972	35	0.699306	1E B9 83 05 09 00 12 E0
44458	16:41:00	0.695139	36	0.403472	1E B9 83 05 09 00 12 E0
44328	20:43:00	0.863194	6	0.571528	1F 86 3 04 07 00 12 E0
44456	00:30:00	0.0208333	8	-0.270833	1F BA 83 05 09 00 12 E0
44456	21:16:00	0.886111	10	0.594444	1F BA 83 05 09 00 12 E0
44456	21:30:00	0.895833	10	0.604167	1F BA 83 05 09 00 12 E0
44456	22:56:00	0.955556	10	0.663889	1F BA 83 05 09 00 12 E0
44456	22:57:00	0.95625	10	0.664583	1F BA 83 05 09 00 12 E0
44456	22:58:00	0.956944	10	0.665278	1F BA 83 05 09 00 12 E0
44456	22:59:00	0.957639	10	0.665972	1F BA 83 05 09 00 12 E0
44456	23:14:00	0.968056	10	0.676389	1F BA 83 05 09 00 12 E0
44456	23:16:00	0.969444	10	0.677778	1F BA 83 05 09 00 12 E0
44456	19:13:00	0.800694	12	0.509028	1F BA 83 05 09 00 12 E0
44454	19:19:00	0.804861	12	0.513194	1F BA 83 05 09 00 12 E0
44454	19:53:00	0.828472	12	0.536806	1F BA 83 05 09 00 12 E0
44454	20:48:00	0.866667	12	0.575	1F BA 83 05 09 00 12 E0
44454	20:54:00	0.870833	12	0.579167	1F BA 83 05 09 00 12 E0
44331	21:32:00	0.897222	22	0.605556	2 7E 3 04 07 00 12 E0
44331	21:35:00	0.899306	22	0.607639	2 7E 3 04 07 00 12 E0
44331	21:20:00	0.888889	25	0.597222	2 7E 3 04 07 00 12 E0
44331	21:22:00	0.890278	25	0.598611	2 7E 3 04 07 00 12 E0
44331	21:59:00	0.915972	28	0.624306	2 7E 3 04 07 00 12 E0
44331	22:27:00	0.935417	30	0.64375	2 7E 3 04 07 00 12 E0
44331	20:29:00	0.853472	32	0.561806	2 7E 3 04 07 00 12 E0
44331	22:00:00	0.916667	33	0.625	2 7E 3 04 07 00 12 E0
44331	22:01:00	0.917361	33	0.625694	2 7E 3 04 07 00 12 E0
44331	21:27:00	0.89375	34	0.602083	2 7E 3 04 07 00 12 E0
44331	21:28:00	0.894444	34	0.602778	2 7E 3 04 07 00 12 E0
44331	22:23:00	0.932639	35	0.640972	2 7E 3 04 07 00 12 E0
44331	22:24:00	0.933333	35	0.641667	2 7E 3 04 07 00 12 E0
44331	20:55:00	0.871528	36	0.579861	2 7E 3 04 07 00 12 E0
44329	15:57:00	0.664583	5	0.372917	20 87 3 04 07 00 12 E0
44458	21:47:00	0.907639	10	0.615972	20 B6 83 05 09 00 12 E0
44458	21:53:00	0.911806	10	0.620139	20 B6 83 05 09 00 12 E0
44458	20:40:00	0.861111	11	0.569444	20 B6 83 05 09 00 12 E0
44458	20:44:00	0.863889	11	0.572222	20 B6 83 05 09 00 12 E0
44458	20:40:00	0.861111	14	0.569444	20 B6 83 05 09 00 12 E0
44458	20:46:00	0.865278	14	0.573611	20 B6 83 05 09 00 12 E0
44458	18:47:00	0.782639	15	0.490972	20 B6 83 05 09 00 12 E0
44458	18:53:00	0.786806	15	0.495139	20 B6 83 05 09 00 12 E0
44458	19:48:00	0.825	16	0.533333	20 B6 83 05 09 00 12 E0
44458	19:53:00	0.828472	16	0.536806	20 B6 83 05 09 00 12 E0
44458	18:37:00	0.775694	17	0.484028	20 B6 83 05 09 00 12 E0
44458	18:41:00	0.778472	17	0.486806	20 B6 83 05 09 00 12 E0
44458	21:37:00	0.900694	17	0.609028	20 B6 83 05 09 00 12 E0
44458	21:47:00	0.907639	17	0.615972	20 B6 83 05 09 00 12 E0
44458	01:05:00	0.0451389	17	-0.246528	20 B6 83 05 09 00 12 E0
44458	19:29:00	0.811806	18	0.520139	20 B6 83 05 09 00 12 E0
44458	19:38:00	0.818056	18	0.526389	20 B6 83 05 09 00 12 E0
44458	23:11:00	0.965972	19	0.674306	20 B6 83 05 09 00 12 E0
44458	00:02:00	0.00138889	19	-0.290278	20 B6 83 05 09 00 12 E0
44458	00:03:00	0.00208333	19	-0.289583	20 B6 83 05 09 00 12 E0
44458	00:16:00	0.0111111	19	-0.280556	20 B6 83 05 09 00 12 E0
44458	19:30:00	0.8125	20	0.520833	20 B6 83 05 09 00 12 E0
44458	21:24:00	0.891667	20	0.6	20 B6 83 05 09 00 12 E0
44458	21:28:00	0.894444	20	0.602778	20 B6 83 05 09 00 12 E0
44458	23:11:00	0.965972	20	0.674306	20 B6 83 05 09 00 12 E0
44458	23:15:00	0.96875	20	0.677083	20 B6 83 05 09 00 12 E0
44458	23:39:00	0.985417	20	0.69375	20 B6 83 05 09 00 12 E0
44458	23:45:00	0.989583	20	0.697917	20 B6 83 05 09 00 12 E0
44458	00:12:00	0.00833333	20	-0.283333	20 B6 83 05 09 00 12 E0
44458	00:22:00	0.0152778	20	-0.276389	20 B6 83 05 09 00 12 E0
44458	00:25:00	0.0173611	20	-0.274306	20 B6 83 05 09 00 12 E0
44458	00:31:00	0.0215278	20	-0.270139	20 B6 83 05 09 00 12 E0
44458	00:48:00	0.0333333	20	-0.258333	20 B6 83 05 09 00 12 E0
44458	01:06:00	0.0458333	20	-0.245833	20 B6 83 05 09 00 12 E0
44458	12:41:00	0.528472	21	0.236806	20 B6 83 05 09 00 12 E0
44458	15:39:00	0.652083	21	0.360417	20 B6 83 05 09 00 12 E0
44458	22:48:00	0.95	21	0.658333	20 B6 83 05 09 00 12 E0
44458	22:58:00	0.956944	21	0.665278	20 B6 83 05 09 00 12 E0
44458	23:33:00	0.98125	21	0.689583	20 B6 83 05 09 00 12 E0
44458	23:51:00	0.99375	21	0.702083	20 B6 83 05 09 00 12 E0
44458	23:55:00	0.996528	21	0.704861	20 B6 83 05 09 00 12 E0
44458	18:04:00	0.752778	22	0.461111	20 B6 83 05 09 00 12 E0
44458	19:06:00	0.795833	22	0.504167	20 B6 83 05 09 00 12 E0
44458	19:11:00	0.799306	22	0.507639	20 B6 83 05 09 00 12 E0
44458	20:39:00	0.860417	22	0.56875	20 B6 83 05 09 00 12 E0
44464	00:32:00	0.0222222	6	-0.269444	21 7F 3 04 07 00 12 E0
44455	17:34:00	0.731944	5	0.440278	21 81 3 04 07 00 12 E0
44454	20:26:00	0.851389	7	0.559722	21 86 3 04 07 00 12 E0
44328	20:37:00	0.859028	6	0.567361	21 8A 3 04 07 00 12 E0
44458	18:07:00	0.754861	5	0.463194	21 B6 83 05 09 00 12 E0
44458	18:25:00	0.767361	5	0.475694	21 B6 83 05 09 00 12 E0
44458	20:29:00	0.853472	9	0.561806	22 B6 83 05 09 00 12 E0
44458	20:49:00	0.867361	8	0.575694	23 8A 3 04 07 00 12 E0
44458	20:55:00	0.871528	8	0.579861	23 8A 3 04 07 00 12 E0
44458	18:42:00	0.779167	9	0.4875	23 8A 3 04 07 00 12 E0
44458	18:46:00	0.781944	9	0.490278	23 8A 3 04 07 00 12 E0
44458	19:55:00	0.829861	9	0.538194	23 8A 3 04 07 00 12 E0
44458	19:57:00	0.83125	9	0.539583	23 8A 3 04 07 00 12 E0
44458	21:27:00	0.89375	9	0.602083	23 8A 3 04 07 00 12 E0
44458	21:31:00	0.896528	9	0.604861	23 8A 3 04 07 00 12 E0
44458	19:12:00	0.8	10	0.508333	23 8A 3 04 07 00 12 E0
44458	19:15:00	0.802083	10	0.510417	23 8A 3 04 07 00 12 E0
44458	19:41:00	0.820139	10	0.528472	23 8A 3 04 07 00 12 E0
44458	19:44:00	0.822222	10	0.530556	23 8A 3 04 07 00 12 E0
44458	21:19:00	0.888194	10	0.596528	23 8A 3 04 07 00 12 E0
44458	21:21:00	0.889583	10	0.597917	23 8A 3 04 07 00 12 E0
44458	21:57:00	0.914583	10	0.622917	23 8A 3 04 07 00 12 E0
44458	22:00:00	0.916667	10	0.625	23 8A 3 04 07 00 12 E0
44458	23:59:00	0.999306	10	0.707639	23 8A 3 04 07 00 12 E0
44458	17:42:00	0.7375	11	0.445833	23 8A 3 04 07 00 12 E0
44458	17:43:00	0.738194	11	0.446528	23 8A 3 04 07 00 12 E0
44458	19:03:00	0.79375	11	0.502083	23 8A 3 04 07 00 12 E0
44458	19:04:00	0.794444	11	0.502778	23 8A 3 04 07 00 12 E0
44458	19:30:00	0.8125	11	0.520833	23 8A 3 04 07 00 12 E0
44458	19:31:00	0.813194	11	0.521528	23 8A 3 04 07 00 12 E0
44458	20:15:00	0.84375	11	0.552083	23 8A 3 04 07 00 12 E0
44458	20:18:00	0.845833	11	0.554167	23 8A 3 04 07 00 12 E0
44458	21:14:00	0.884722	11	0.593056	23 8A 3 04 07 00 12 E0
44458	21:32:00	0.897222	11	0.605556	23 8A 3 04 07 00 12 E0
44458	21:33:00	0.897917	11	0.60625	23 8A 3 04 07 00 12 E0
44458	21:54:00	0.9125	11	0.620833	23 8A 3 04 07 00 12 E0
44458	21:56:00	0.913889	11	0.622222	23 8A 3 04 07 00 12 E0
44458	22:12:00	0.925	11	0.633333	23 8A 3 04 07 00 12 E0
44458	22:28:00	0.936111	11	0.644444	23 8A 3 04 07 00 12 E0
44458	22:53:00	0.953472	11	0.661806	23 8A 3 04 07 00 12 E0
44458	22:58:00	0.956944	11	0.665278	23 8A 3 04 07 00 12 E0
44458	18:30:00	0.770833	12	0.479167	23 8A 3 04 07 00 12 E0
44458	19:08:00	0.797222	12	0.505556	23 8A 3 04 07 00 12 E0
44458	19:10:00	0.798611	12	0.506944	23 8A 3 04 07 00 12 E0
44458	19:48:00	0.825	12	0.533333	23 8A 3 04 07 00 12 E0
44458	20:43:00	0.863194	12	0.571528	23 8A 3 04 07 00 12 E0
44458	21:15:00	0.885417	12	0.59375	23 8A 3 04 07 00 12 E0
44458	21:32:00	0.897222	12	0.605556	23 8A 3 04 07 00 12 E0
44458	19:56:00	0.830556	15	0.538889	23 8A 3 04 07 00 12 E0
44458	20:58:00	0.873611	9	0.581944	23 B6 83 05 09 00 12 E0
44458	21:18:00	0.8875	9	0.595833	23 B6 83 05 09 00 12 E0
44458	21:19:00	0.888194	9	0.596528	23 B6 83 05 09 00 12 E0
44458	21:39:00	0.902083	10	0.610417	23 B6 83 05 09 00 12 E0
44458	19:09:00	0.797917	9	0.50625	23 B9 83 05 09 00 12 E0
44458	19:18:00	0.804167	9	0.5125	23 B9 83 05 09 00 12 E0
44458	19:11:00	0.799306	10	0.507639	23 B9 83 05 09 00 12 E0
44458	19:38:00	0.818056	10	0.526389	23 B9 83 05 09 00 12 E0
44458	19:52:00	0.827778	10	0.536111	23 B9 83 05 09 00 12 E0
44458	21:28:00	0.894444	10	0.602778	23 B9 83 05 09 00 12 E0
44458	21:35:00	0.899306	10	0.607639	23 B9 83 05 09 00 12 E0
44333	21:25:00	0.892361	13	0.600694	24 7F 3 04 07 00 12 E0
44333	18:48:00	0.783333	6	0.491667	24 81 3 04 07 00 12 E0
44331	19:43:00	0.821528	18	0.529861	24 8A 3 04 07 00 12 E0
44464	01:02:00	0.0430556	6	-0.248611	26 89 3 04 07 00 12 E0
44465	00:00:00	0	10	-0.291667	27 B9 83 05 09 00 12 E0
44465	00:03:00	0.00208333	10	-0.289583	27 B9 83 05 09 00 12 E0
44465	21:33:00	0.897917	25	0.60625	27 B9 83 05 09 00 12 E0
44465	21:37:00	0.900694	25	0.609028	27 B9 83 05 09 00 12 E0
44465	00:03:00	0.00208333	28	-0.289583	27 B9 83 05 09 00 12 E0
44465	19:21:00	0.80625	29	0.514583	27 B9 83 05 09 00 12 E0
44465	23:59:00	0.999306	29	0.707639	27 B9 83 05 09 00 12 E0
44465	18:21:00	0.764583	33	0.472917	27 B9 83 05 09 00 12 E0
44465	18:24:00	0.766667	33	0.475	27 B9 83 05 09 00 12 E0
44465	22:24:00	0.933333	36	0.641667	27 B9 83 05 09 00 12 E0
44465	22:40:00	0.944444	36	0.652778	27 B9 83 05 09 00 12 E0
44465	22:42:00	0.945833	36	0.654167	27 B9 83 05 09 00 12 E0
44456	15:43:00	0.654861	12	0.363194	28 80 3 04 07 00 12 E0
44456	15:44:00	0.655556	12	0.363889	28 80 3 04 07 00 12 E0
44456	15:50:00	0.659722	12	0.368056	28 80 3 04 07 00 12 E0
44455	17:36:00	0.733333	5	0.441667	2A 80 3 04 07 00 12 E0
44456	00:31:00	0.0215278	8	-0.270139	2A B7 83 05 09 00 12 E0
44456	00:36:00	0.025	8	-0.266667	2A B7 83 05 09 00 12 E0
44456	21:54:00	0.9125	10	0.620833	2A B7 83 05 09 00 12 E0
44456	21:27:00	0.89375	12	0.602083	2A B7 83 05 09 00 12 E0
44456	20:27:00	0.852083	14	0.560417	2A B7 83 05 09 00 12 E0
44456	20:31:00	0.854861	14	0.563194	2A B7 83 05 09 00 12 E0
44456	22:07:00	0.921528	14	0.629861	2A B7 83 05 09 00 12 E0
44456	22:08:00	0.922222	14	0.630556	2A B7 83 05 09 00 12 E0
44456	17:13:00	0.717361	15	0.425694	2A B7 83 05 09 00 12 E0
44456	17:15:00	0.71875	15	0.427083	2A B7 83 05 09 00 12 E0
44456	18:07:00	0.754861	15	0.463194	2A B7 83 05 09 00 12 E0
44456	18:10:00	0.756944	15	0.465278	2A B7 83 05 09 00 12 E0
44456	18:29:00	0.770139	17	0.478472	2A B7 83 05 09 00 12 E0
44456	18:31:00	0.771528	17	0.479861	2A B7 83 05 09 00 12 E0
44456	19:43:00	0.821528	17	0.529861	2A B7 83 05 09 00 12 E0
44456	21:17:00	0.886806	17	0.595139	2A B7 83 05 09 00 12 E0
44456	21:19:00	0.888194	17	0.596528	2A B7 83 05 09 00 12 E0
44456	23:50:00	0.993056	17	0.701389	2A B7 83 05 09 00 12 E0
44456	23:51:00	0.99375	17	0.702083	2A B7 83 05 09 00 12 E0
44456	23:52:00	0.994444	17	0.702778	2A B7 83 05 09 00 12 E0
44456	18:27:00	0.76875	18	0.477083	2A B7 83 05 09 00 12 E0
44456	18:29:00	0.770139	18	0.478472	2A B7 83 05 09 00 12 E0
44456	22:12:00	0.925	18	0.633333	2A B7 83 05 09 00 12 E0
44456	22:13:00	0.925694	18	0.634028	2A B7 83 05 09 00 12 E0
44456	23:09:00	0.964583	18	0.672917	2A B7 83 05 09 00 12 E0
44456	23:10:00	0.965278	18	0.673611	2A B7 83 05 09 00 12 E0
44456	20:45:00	0.864583	19	0.572917	2A B7 83 05 09 00 12 E0
44456	20:47:00	0.865972	19	0.574306	2A B7 83 05 09 00 12 E0
44456	21:41:00	0.903472	19	0.611806	2A B7 83 05 09 00 12 E0
44456	21:42:00	0.904167	19	0.6125	2A B7 83 05 09 00 12 E0
44456	20:41:00	0.861806	20	0.570139	2A B7 83 05 09 00 12 E0
44456	20:44:00	0.863889	20	0.572222	2A B7 83 05 09 00 12 E0
44456	20:48:00	0.866667	22	0.575	2A B7 83 05 09 00 12 E0
44456	21:57:00	0.914583	22	0.622917	2A B7 83 05 09 00 12 E0
44456	22:00:00	0.916667	22	0.625	2A B7 83 05 09 00 12 E0
44456	14:13:00	0.592361	23	0.300694	2A B7 83 05 09 00 12 E0
44456	14:14:00	0.593056	23	0.301389	2A B7 83 05 09 00 12 E0
44456	14:24:00	0.6	23	0.308333	2A B7 83 05 09 00 12 E0
44456	14:49:00	0.617361	23	0.325694	2A B7 83 05 09 00 12 E0
44456	15:02:00	0.626389	23	0.334722	2A B7 83 05 09 00 12 E0
44456	15:06:00	0.629167	23	0.3375	2A B7 83 05 09 00 12 E0
44456	15:17:00	0.636806	23	0.345139	2A B7 83 05 09 00 12 E0
44456	15:20:00	0.638889	23	0.347222	2A B7 83 05 09 00 12 E0
44456	15:32:00	0.647222	23	0.355556	2A B7 83 05 09 00 12 E0
44456	15:36:00	0.65	23	0.358333	2A B7 83 05 09 00 12 E0
44456	15:49:00	0.659028	23	0.367361	2A B7 83 05 09 00 12 E0
44456	16:07:00	0.671528	23	0.379861	2A B7 83 05 09 00 12 E0
44456	16:18:00	0.679167	23	0.3875	2A B7 83 05 09 00 12 E0
44456	16:19:00	0.679861	23	0.388194	2A B7 83 05 09 00 12 E0
44456	16:32:00	0.688889	23	0.397222	2A B7 83 05 09 00 12 E0
44456	21:37:00	0.900694	23	0.609028	2A B7 83 05 09 00 12 E0
44456	21:40:00	0.902778	23	0.611111	2A B7 83 05 09 00 12 E0
44456	14:27:00	0.602083	24	0.310417	2A B7 83 05 09 00 12 E0
44456	14:39:00	0.610417	24	0.31875	2A B7 83 05 09 00 12 E0
44456	14:46:00	0.615278	24	0.323611	2A B7 83 05 09 00 12 E0
44456	14:58:00	0.623611	24	0.331944	2A B7 83 05 09 00 12 E0
44456	14:59:00	0.624306	24	0.332639	2A B7 83 05 09 00 12 E0
44456	15:04:00	0.627778	24	0.336111	2A B7 83 05 09 00 12 E0
44456	15:14:00	0.634722	24	0.343056	2A B7 83 05 09 00 12 E0
44456	15:15:00	0.635417	24	0.34375	2A B7 83 05 09 00 12 E0
44456	15:22:00	0.640278	24	0.348611	2A B7 83 05 09 00 12 E0
44456	15:33:00	0.647917	24	0.35625	2A B7 83 05 09 00 12 E0
44456	15:42:00	0.654167	24	0.3625	2A B7 83 05 09 00 12 E0
44456	15:52:00	0.661111	24	0.369444	2A B7 83 05 09 00 12 E0
44456	16:04:00	0.669444	24	0.377778	2A B7 83 05 09 00 12 E0
44456	16:17:00	0.678472	24	0.386806	2A B7 83 05 09 00 12 E0
44456	16:18:00	0.679167	24	0.3875	2A B7 83 05 09 00 12 E0
44456	00:24:00	0.0166667	24	-0.275	2A B7 83 05 09 00 12 E0
44456	00:26:00	0.0180556	24	-0.273611	2A B7 83 05 09 00 12 E0
44456	15:27:00	0.64375	25	0.352083	2A B7 83 05 09 00 12 E0
44456	15:30:00	0.645833	25	0.354167	2A B7 83 05 09 00 12 E0
44456	16:00:00	0.666667	25	0.375	2A B7 83 05 09 00 12 E0
44456	16:09:00	0.672917	25	0.38125	2A B7 83 05 09 00 12 E0
44456	16:15:00	0.677083	25	0.385417	2A B7 83 05 09 00 12 E0
44456	16:23:00	0.682639	25	0.390972	2A B7 83 05 09 00 12 E0
44456	16:34:00	0.690278	25	0.398611	2A B7 83 05 09 00 12 E0
44330	21:30:00	0.895833	6	0.604167	2B 81 3 04 07 00 12 E0
44459	19:01:00	0.792361	8	0.500694	2C 80 3 04 07 00 12 E0
44463	22:06:00	0.920833	7	0.629167	2C 87 3 04 07 00 12 E0
44463	22:10:00	0.923611	7	0.631944	2C 87 3 04 07 00 12 E0
44463	00:24:00	0.0166667	7	-0.275	2C 87 3 04 07 00 12 E0
44463	00:25:00	0.0173611	7	-0.274306	2C 87 3 04 07 00 12 E0
44463	20:21:00	0.847917	8	0.55625	2C 87 3 04 07 00 12 E0
44463	20:25:00	0.850694	8	0.559028	2C 87 3 04 07 00 12 E0
44463	19:09:00	0.797917	9	0.50625	2C 87 3 04 07 00 12 E0
44463	20:30:00	0.854167	9	0.5625	2C 87 3 04 07 00 12 E0
44463	20:32:00	0.855556	9	0.563889	2C 87 3 04 07 00 12 E0
44463	21:17:00	0.886806	9	0.595139	2C 87 3 04 07 00 12 E0
44463	21:19:00	0.888194	9	0.596528	2C 87 3 04 07 00 12 E0
44463	22:47:00	0.949306	9	0.657639	2C 87 3 04 07 00 12 E0
44463	23:26:00	0.976389	9	0.684722	2C 87 3 04 07 00 12 E0
44463	20:57:00	0.872917	11	0.58125	2C 87 3 04 07 00 12 E0
44463	21:02:00	0.876389	11	0.584722	2C 87 3 04 07 00 12 E0
44463	23:35:00	0.982639	11	0.690972	2C 87 3 04 07 00 12 E0
44463	23:36:00	0.983333	11	0.691667	2C 87 3 04 07 00 12 E0
44463	18:44:00	0.780556	14	0.488889	2C 87 3 04 07 00 12 E0
44463	18:59:00	0.790972	14	0.499306	2C 87 3 04 07 00 12 E0
44463	19:37:00	0.817361	14	0.525694	2C 87 3 04 07 00 12 E0
44458	22:10:00	0.923611	9	0.631944	2C B9 83 05 09 00 12 E0
44458	22:15:00	0.927083	9	0.635417	2C B9 83 05 09 00 12 E0
44458	20:04:00	0.836111	25	0.544444	2C B9 83 05 09 00 12 E0
44458	20:14:00	0.843056	25	0.551389	2C B9 83 05 09 00 12 E0
44457	21:50:00	0.909722	27	0.618056	2C B9 83 05 09 00 12 E0
44457	21:06:00	0.879167	28	0.5875	2C B9 83 05 09 00 12 E0
44457	21:56:00	0.913889	28	0.622222	2C B9 83 05 09 00 12 E0
44329	16:44:00	0.697222	5	0.405556	2D 8A 3 04 07 00 12 E0
44456	22:54:00	0.954167	12	0.6625	2D 8C 3 04 07 00 12 E0
44456	19:46:00	0.823611	12	0.531944	2E 8A 3 04 07 00 12 E0
44465	22:22:00	0.931944	9	0.640278	2E B6 83 05 09 00 12 E0
44465	22:28:00	0.936111	9	0.644444	2E B6 83 05 09 00 12 E0
44465	21:19:00	0.888194	17	0.596528	2E B6 83 05 09 00 12 E0
44465	21:24:00	0.891667	17	0.6	2E B6 83 05 09 00 12 E0
44465	22:42:00	0.945833	18	0.654167	2E B6 83 05 09 00 12 E0
44465	22:45:00	0.947917	18	0.65625	2E B6 83 05 09 00 12 E0
44465	21:53:00	0.911806	20	0.620139	2E B6 83 05 09 00 12 E0
44465	22:14:00	0.926389	20	0.634722	2E B6 83 05 09 00 12 E0
44465	22:16:00	0.927778	20	0.636111	2E B6 83 05 09 00 12 E0
44465	22:17:00	0.928472	20	0.636806	2E B6 83 05 09 00 12 E0
44465	22:34:00	0.940278	20	0.648611	2E B6 83 05 09 00 12 E0
44465	22:35:00	0.940972	20	0.649306	2E B6 83 05 09 00 12 E0
44465	23:23:00	0.974306	22	0.682639	2E B6 83 05 09 00 12 E0
44465	23:25:00	0.975694	22	0.684028	2E B6 83 05 09 00 12 E0
44465	23:26:00	0.976389	22	0.684722	2E B6 83 05 09 00 12 E0
44465	18:44:00	0.780556	24	0.488889	2E B6 83 05 09 00 12 E0
44465	18:47:00	0.782639	24	0.490972	2E B6 83 05 09 00 12 E0
44465	19:10:00	0.798611	26	0.506944	2E B6 83 05 09 00 12 E0
44465	19:12:00	0.8	26	0.508333	2E B6 83 05 09 00 12 E0
44465	21:02:00	0.876389	27	0.584722	2E B6 83 05 09 00 12 E0
44465	21:04:00	0.877778	27	0.586111	2E B6 83 05 09 00 12 E0
44465	20:56:00	0.872222	28	0.580556	2E B6 83 05 09 00 12 E0
44465	20:58:00	0.873611	28	0.581944	2E B6 83 05 09 00 12 E0
44465	20:28:00	0.852778	31	0.561111	2E B6 83 05 09 00 12 E0
44465	20:32:00	0.855556	31	0.563889	2E B6 83 05 09 00 12 E0
44465	23:33:00	0.98125	34	0.689583	2E B6 83 05 09 00 12 E0
44465	23:35:00	0.982639	34	0.690972	2E B6 83 05 09 00 12 E0
44465	23:29:00	0.978472	35	0.686806	2E B6 83 05 09 00 12 E0
44465	23:31:00	0.979861	35	0.688194	2E B6 83 05 09 00 12 E0
44465	22:32:00	0.938889	36	0.647222	2E B6 83 05 09 00 12 E0
44465	22:33:00	0.939583	36	0.647917	2E B6 83 05 09 00 12 E0
44465	21:31:00	0.896528	22	0.604861	2E B9 83 05 09 00 12 E0
44463	19:43:00	0.821528	25	0.529861	2E B9 83 05 09 00 12 E0
44463	21:32:00	0.897222	26	0.605556	2E B9 83 05 09 00 12 E0
44463	21:36:00	0.9	26	0.608333	2E B9 83 05 09 00 12 E0
44463	17:32:00	0.730556	27	0.438889	2E B9 83 05 09 00 12 E0
44463	21:00:00	0.875	27	0.583333	2E B9 83 05 09 00 12 E0
44463	22:21:00	0.93125	27	0.639583	2E B9 83 05 09 00 12 E0
44463	17:30:00	0.729167	32	0.4375	2E B9 83 05 09 00 12 E0
44463	17:45:00	0.739583	32	0.447917	2E B9 83 05 09 00 12 E0
44463	18:43:00	0.779861	32	0.488194	2E B9 83 05 09 00 12 E0
44328	22:17:00	0.928472	9	0.636806	2F 7F 3 04 07 00 12 E0
44333	22:29:00	0.936806	9	0.645139	2F 7F 3 04 07 00 12 E0
44333	18:51:00	0.785417	10	0.49375	2F 7F 3 04 07 00 12 E0
44330	20:46:00	0.865278	6	0.573611	3 80 3 04 07 00 12 E0
44330	20:47:00	0.865972	6	0.574306	3 80 3 04 07 00 12 E0
44330	21:00:00	0.875	6	0.583333	3 80 3 04 07 00 12 E0
44455	20:44:00	0.863889	7	0.572222	30 81 3 04 07 00 12 E0
44455	20:58:00	0.873611	7	0.581944	30 81 3 04 07 00 12 E0
44455	22:18:00	0.929167	8	0.6375	30 81 3 04 07 00 12 E0
44455	22:20:00	0.930556	8	0.638889	30 81 3 04 07 00 12 E0
44455	22:23:00	0.932639	9	0.640972	30 81 3 04 07 00 12 E0
44455	22:26:00	0.934722	9	0.643056	30 81 3 04 07 00 12 E0
44455	22:03:00	0.91875	11	0.627083	30 81 3 04 07 00 12 E0
44455	22:07:00	0.921528	11	0.629861	30 81 3 04 07 00 12 E0
44455	19:36:00	0.816667	14	0.525	30 81 3 04 07 00 12 E0
44455	19:38:00	0.818056	14	0.526389	30 81 3 04 07 00 12 E0
44455	17:43:00	0.738194	15	0.446528	30 81 3 04 07 00 12 E0
44455	17:45:00	0.739583	15	0.447917	30 81 3 04 07 00 12 E0
44455	22:31:00	0.938194	15	0.646528	30 81 3 04 07 00 12 E0
44455	22:34:00	0.940278	15	0.648611	30 81 3 04 07 00 12 E0
44455	19:10:00	0.798611	16	0.506944	30 81 3 04 07 00 12 E0
44455	19:13:00	0.800694	16	0.509028	30 81 3 04 07 00 12 E0
44455	19:45:00	0.822917	18	0.53125	30 81 3 04 07 00 12 E0
44455	19:46:00	0.823611	18	0.531944	30 81 3 04 07 00 12 E0
44455	23:52:00	0.994444	18	0.702778	30 81 3 04 07 00 12 E0
44455	23:53:00	0.995139	18	0.703472	30 81 3 04 07 00 12 E0
44455	18:00:00	0.75	19	0.458333	30 81 3 04 07 00 12 E0
44455	18:50:00	0.784722	19	0.493056	30 81 3 04 07 00 12 E0
44455	19:09:00	0.797917	19	0.50625	30 81 3 04 07 00 12 E0
44455	19:10:00	0.798611	19	0.506944	30 81 3 04 07 00 12 E0
44455	21:23:00	0.890972	19	0.599306	30 81 3 04 07 00 12 E0
44455	21:37:00	0.900694	19	0.609028	30 81 3 04 07 00 12 E0
44455	23:17:00	0.970139	19	0.678472	30 81 3 04 07 00 12 E0
44455	23:22:00	0.973611	19	0.681944	30 81 3 04 07 00 12 E0
44455	23:31:00	0.979861	19	0.688194	30 81 3 04 07 00 12 E0
44328	20:36:00	0.858333	6	0.566667	30 87 3 04 07 00 12 E0
44455	17:52:00	0.744444	5	0.452778	30 8A 3 04 07 00 12 E0
44457	22:11:00	0.924306	9	0.632639	31 B8 83 05 09 00 12 E0
44457	22:18:00	0.929167	9	0.6375	31 B8 83 05 09 00 12 E0
44457	21:20:00	0.888889	10	0.597222	31 B8 83 05 09 00 12 E0
44457	21:22:00	0.890278	10	0.598611	31 B8 83 05 09 00 12 E0
44457	07:57:00	0.33125	11	0.0395833	31 B8 83 05 09 00 12 E0
44457	23:01:00	0.959028	11	0.667361	31 B8 83 05 09 00 12 E0
44457	23:03:00	0.960417	11	0.66875	31 B8 83 05 09 00 12 E0
44457	21:00:00	0.875	12	0.583333	31 B8 83 05 09 00 12 E0
44457	21:04:00	0.877778	12	0.586111	31 B8 83 05 09 00 12 E0
44457	20:13:00	0.842361	14	0.550694	31 B8 83 05 09 00 12 E0
44457	20:16:00	0.844444	14	0.552778	31 B8 83 05 09 00 12 E0
44457	19:58:00	0.831944	15	0.540278	31 B8 83 05 09 00 12 E0
44457	20:00:00	0.833333	15	0.541667	31 B8 83 05 09 00 12 E0
44457	20:01:00	0.834028	15	0.542361	31 B8 83 05 09 00 12 E0
44457	22:26:00	0.934722	16	0.643056	31 B8 83 05 09 00 12 E0
44457	22:35:00	0.940972	16	0.649306	31 B8 83 05 09 00 12 E0
44457	22:08:00	0.922222	17	0.630556	31 B8 83 05 09 00 12 E0
44457	22:10:00	0.923611	17	0.631944	31 B8 83 05 09 00 12 E0
44457	20:35:00	0.857639	18	0.565972	31 B8 83 05 09 00 12 E0
44465	22:33:00	0.939583	24	0.647917	31 B9 83 05 09 00 12 E0
44465	22:37:00	0.942361	24	0.650694	31 B9 83 05 09 00 12 E0
44465	21:09:00	0.88125	26	0.589583	31 B9 83 05 09 00 12 E0
44465	21:11:00	0.882639	26	0.590972	31 B9 83 05 09 00 12 E0
44465	22:18:00	0.929167	29	0.6375	31 B9 83 05 09 00 12 E0
44465	22:20:00	0.930556	29	0.638889	31 B9 83 05 09 00 12 E0
44465	19:38:00	0.818056	32	0.526389	31 B9 83 05 09 00 12 E0
44465	19:40:00	0.819444	32	0.527778	31 B9 83 05 09 00 12 E0
44465	21:45:00	0.90625	34	0.614583	31 B9 83 05 09 00 12 E0
44465	21:47:00	0.907639	34	0.615972	31 B9 83 05 09 00 12 E0
44465	21:48:00	0.908333	34	0.616667	31 B9 83 05 09 00 12 E0
44465	21:49:00	0.909028	34	0.617361	31 B9 83 05 09 00 12 E0
44465	20:23:00	0.849306	35	0.557639	31 B9 83 05 09 00 12 E0
44465	20:25:00	0.850694	35	0.559028	31 B9 83 05 09 00 12 E0
44465	20:46:00	0.865278	36	0.573611	31 B9 83 05 09 00 12 E0
44465	20:48:00	0.866667	36	0.575	31 B9 83 05 09 00 12 E0
44333	00:17:00	0.0118056	12	-0.279861	32 87 3 04 07 00 12 E0
44333	21:08:00	0.880556	13	0.588889	32 87 3 04 07 00 12 E0
44331	00:03:00	0.00208333	23	-0.289583	32 89 3 04 07 00 12 E0
44331	00:08:00	0.00555556	23	-0.286111	32 89 3 04 07 00 12 E0
44331	21:46:00	0.906944	28	0.615278	32 89 3 04 07 00 12 E0
44331	21:51:00	0.910417	28	0.61875	32 89 3 04 07 00 12 E0
44331	17:21:00	0.722917	29	0.43125	32 89 3 04 07 00 12 E0
44331	17:29:00	0.728472	29	0.436806	32 89 3 04 07 00 12 E0
44331	21:58:00	0.915278	31	0.623611	32 89 3 04 07 00 12 E0
44331	22:02:00	0.918056	31	0.626389	32 89 3 04 07 00 12 E0
44331	18:43:00	0.779861	32	0.488194	32 89 3 04 07 00 12 E0
44331	18:44:00	0.780556	32	0.488889	32 89 3 04 07 00 12 E0
44331	18:45:00	0.78125	32	0.489583	32 89 3 04 07 00 12 E0
44331	19:25:00	0.809028	32	0.517361	32 89 3 04 07 00 12 E0
44331	19:27:00	0.810417	32	0.51875	32 89 3 04 07 00 12 E0
44331	20:12:00	0.841667	32	0.55	32 89 3 04 07 00 12 E0
44331	20:13:00	0.842361	32	0.550694	32 89 3 04 07 00 12 E0
44331	21:41:00	0.903472	32	0.611806	32 89 3 04 07 00 12 E0
44331	21:44:00	0.905556	32	0.613889	32 89 3 04 07 00 12 E0
44331	00:06:00	0.00416667	32	-0.2875	32 89 3 04 07 00 12 E0
44331	00:07:00	0.00486111	32	-0.286806	32 89 3 04 07 00 12 E0
44331	18:30:00	0.770833	33	0.479167	32 89 3 04 07 00 12 E0
44331	18:33:00	0.772917	33	0.48125	32 89 3 04 07 00 12 E0
44331	20:09:00	0.839583	33	0.547917	32 89 3 04 07 00 12 E0
44331	20:22:00	0.848611	33	0.556944	32 89 3 04 07 00 12 E0
44331	20:25:00	0.850694	33	0.559028	32 89 3 04 07 00 12 E0
44331	21:59:00	0.915972	33	0.624306	32 89 3 04 07 00 12 E0
44331	22:01:00	0.917361	33	0.625694	32 89 3 04 07 00 12 E0
44331	17:45:00	0.739583	34	0.447917	32 89 3 04 07 00 12 E0
44331	17:51:00	0.74375	34	0.452083	32 89 3 04 07 00 12 E0
44331	17:54:00	0.745833	34	0.454167	32 89 3 04 07 00 12 E0
44331	18:08:00	0.755556	34	0.463889	32 89 3 04 07 00 12 E0
44331	18:09:00	0.75625	34	0.464583	32 89 3 04 07 00 12 E0
44331	18:25:00	0.767361	34	0.475694	32 89 3 04 07 00 12 E0
44331	18:27:00	0.76875	34	0.477083	32 89 3 04 07 00 12 E0
44465	21:52:00	0.911111	17	0.619444	32 B9 83 05 09 00 12 E0
44465	22:00:00	0.916667	17	0.625	32 B9 83 05 09 00 12 E0
44465	23:21:00	0.972917	22	0.68125	32 B9 83 05 09 00 12 E0
44454	20:43:00	0.863194	6	0.571528	33 81 3 04 07 00 12 E0
44464	20:38:00	0.859722	10	0.568056	34 77 3 04 07 00 12 E0
44333	01:17:00	0.0534722	12	-0.238194	34 7F 3 04 07 00 12 E0
44464	01:27:00	0.0604167	6	-0.23125	34 81 3 04 07 00 12 E0
44464	03:01:00	0.125694	6	-0.165972	34 81 3 04 07 00 12 E0
44454	00:00:00	0	13	-0.291667	34 8A 3 04 07 00 12 E0
44454	23:13:00	0.967361	14	0.675694	34 8A 3 04 07 00 12 E0
44454	23:45:00	0.989583	14	0.697917	34 8A 3 04 07 00 12 E0
44454	21:14:00	0.884722	17	0.593056	34 8A 3 04 07 00 12 E0
[truncated: 13,619 more rows]

## Sheet: summary of individual bee RFID
orignal colony treatment	original colony RFID code	individual bee RFID tag code	day first detected after adult emergence	day last detected after adult emergence	individual bee tag detections	time outside colony (digital days)	included or excluded in RFID analysis
0 ppb	44329	39 8C 3 04 07 00 12 E0	9	19	11	0.0479167	included
0 ppb	44329	3F 76 3 04 07 00 12 E0	8	8	2	0.00138889	included
0 ppb	44329	52 81 3 04 07 00 12 E0	13	36	112	2.24548	included
0 ppb	44329	56 B5 83 05 09 00 12 E0	6	25	430	1.67694	included
0 ppb	44329	57 B5 83 05 09 00 12 E0	19	31	11	0.00717593	included
0 ppb	44329	59 B4 83 05 09 00 12 E0	8	19	33	0.31588	included
0 ppb	44329	6A B3 83 05 09 00 12 E0	15	37	47	0.322057	included
0 ppb	44329	71 B3 83 05 09 00 12 E0	9	22	14	0.347685	included
0 ppb	44329	79 B4 83 05 09 00 12 E0	10	11	20	0.069697	included
0 ppb	44329	8C 8B 3 04 07 00 12 E0	10	28	28	0.0409722	included
0 ppb	44329	A4 80 3 04 07 00 12 E0	9	28	178	3.30902	included
0 ppb	44329	AB B6 83 05 09 00 12 E0	9	14	8	0.031713	included
0 ppb	44329	B4 B6 83 05 09 00 12 E0	9	29	135	3.35537	included
0 ppb	44329	C2 B6 83 05 09 00 12 E0	7	11	14	0.235417	included
0 ppb	44329	FC 85 3 04 07 00 12 E0	10	18	6	0.00393519	included
0 ppb	44333	06 87 3 04 07 00 12 E0	6	6	2	0.00138889	included
0 ppb	44333	16 7F 3 04 07 00 12 E0	12	12	2	0.00208333	included
0 ppb	44333	32 87 3 04 07 00 12 E0	12	13	2	0.13125	included
0 ppb	44333	41 81 3 04 07 00 12 E0	6	6	2	0.00416667	included
0 ppb	44333	44 87 3 04 07 00 12 E0	12	26	65	1.88711	included
0 ppb	44333	53 8A 3 04 07 00 12 E0	16	16	2	0.0701389	included
0 ppb	44333	60 A0 83 05 09 00 12 E0	5	10	35	0.49623	included
0 ppb	44333	65 8C 3 04 07 00 12 E0	13	13	2	0.00208333	included
0 ppb	44333	6E A1 83 05 09 00 12 E0	5	21	18	1.33819	included
0 ppb	44333	72 A1 83 05 09 00 12 E0	8	26	93	1.87728	included
0 ppb	44333	77 A1 83 05 09 00 12 E0	5	20	85	1.27266	included
0 ppb	44333	81 8A 3 04 07 00 12 E0	13	31	19	0.259325	included
0 ppb	44333	8C 81 3 04 07 00 12 E0	13	27	33	0.375193	included
0 ppb	44333	90 A1 83 05 09 00 12 E0	18	31	19	0.304306	included
0 ppb	44333	A9 A5 83 05 09 00 12 E0	5	26	59	2.0762	included
0 ppb	44333	B2 80 3 04 07 00 12 E0	13	14	3	0.0444444	included
0 ppb	44333	BC A7 83 05 09 00 12 E0	12	14	15	0.0966667	included
0 ppb	44333	D0 A4 83 05 09 00 12 E0	6	20	54	0.984833	included
0 ppb	44333	F9 7F 3 04 07 00 12 E0	12	13	2	0.169444	included
0 ppb	44333	FB 88 3 04 07 00 12 E0	13	13	2	0.0236111	included
0 ppb	44333	FD 80 3 04 07 00 12 E0	12	27	45	0.251389	included
0 ppb	44463	07 7F 3 04 07 00 12 E0	7	33	88	1.97682	included
0 ppb	44463	13 7F 3 04 07 00 12 E0	6	7	7	0.00486111	included
0 ppb	44463	16 87 3 04 07 00 12 E0	8	32	45	0.52887	included
0 ppb	44463	1A BA 83 05 09 00 12 E0	8	24	63	1.15856	included
0 ppb	44463	2C 87 3 04 07 00 12 E0	7	14	20	0.118353	included
0 ppb	44463	5F 7F 3 04 07 00 12 E0	6	11	16	0.232282	included
0 ppb	44463	68 81 3 04 07 00 12 E0	19	27	8	0.215278	included
0 ppb	44463	6F 81 3 04 07 00 12 E0	8	29	79	1.94357	included
0 ppb	44463	7F 80 3 04 07 00 12 E0	26	27	5	0.0173611	included
0 ppb	44463	82 8C 3 04 07 00 12 E0	26	36	9	0.00902778	included
0 ppb	44463	8D 80 3 04 07 00 12 E0	8	28	41	0.775556	included
0 ppb	44463	96 B6 83 05 09 00 12 E0	4	30	33	0.737269	included
0 ppb	44463	9B B9 83 05 09 00 12 E0	18	32	42	1.50334	included
0 ppb	44463	9F B6 83 05 09 00 12 E0	11	31	33	0.774444	included
0 ppb	44463	A4 B8 83 05 09 00 12 E0	21	31	31	0.647321	included
0 ppb	44463	AA B6 83 05 09 00 12 E0	14	31	111	1.4189	included
0 ppb	44463	AF 80 3 04 07 00 12 E0	8	34	91	1.70388	included
0 ppb	44463	B2 81 3 04 07 00 12 E0	26	37	43	1.64173	included
0 ppb	44463	B3 81 3 04 07 00 12 E0	7	7	4	0.0152778	included
0 ppb	44463	CC 80 3 04 07 00 12 E0	21	35	12	0.329861	included
0 ppb	44463	DF 7E 3 04 07 00 12 E0	9	29	68	1.69752	included
0 ppb	44463	E3 7E 3 04 07 00 12 E0	7	9	13	0.19871	included
0 ppb	44463	E6 80 3 04 07 00 12 E0	26	31	13	0.0263889	included
0 ppb	44463	ED 8B 3 04 07 00 12 E0	6	18	41	0.949676	included
0 ppb	44463	F4 80 3 04 07 00 12 E0	9	23	5	0.00277778	included
0 ppb	44463	FC 8B 3 04 07 00 12 E0	5	5	2	0.00833333	included
0 ppb	44463	FF 85 3 04 07 00 12 E0	26	30	12	0.41875	included
0 ppb	44464	17 89 3 04 07 00 12 E0	8	21	18	0.428889	included
0 ppb	44464	5E B5 83 05 09 00 12 E0	10	29	39	1.09018	included
0 ppb	44464	70 8A 3 04 07 00 12 E0	9	13	15	0.304167	included
0 ppb	44466	0B B1 83 05 09 00 12 E0	8	20	70	1.50985	included
0 ppb	44466	0C B1 83 05 09 00 12 E0	9	16	55	0.694325	included
0 ppb	44466	0E B1 83 05 09 00 12 E0	9	26	95	2.02418	included
0 ppb	44466	3F B4 83 05 09 00 12 E0	9	11	13	0.0875	included
0 ppb	44466	47 B4 83 05 09 00 12 E0	9	9	4	0.0125	included
0 ppb	44466	53 B3 83 05 09 00 12 E0	10	37	89	2.28967	included
0 ppb	44466	54 B4 83 05 09 00 12 E0	14	14	2	0.00416667	included
0 ppb	44466	56 B4 83 05 09 00 12 E0	11	31	38	0.34537	included
0 ppb	44466	57 B3 83 05 09 00 12 E0	10	18	12	0.226389	included
0 ppb	44466	5B B5 83 05 09 00 12 E0	24	36	23	0.0152778	included
0 ppb	44466	5C B5 83 05 09 00 12 E0	10	21	44	1.2044	included
0 ppb	44466	5D B3 83 05 09 00 12 E0	11	36	46	0.730509	included
0 ppb	44466	5E B3 83 05 09 00 12 E0	9	11	8	0.102778	included
0 ppb	44466	61 B3 83 05 09 00 12 E0	10	34	151	1.92961	included
0 ppb	44466	61 B5 83 05 09 00 12 E0	15	15	2	0.01875	included
0 ppb	44466	62 B3 83 05 09 00 12 E0	17	36	40	0.207361	included
0 ppb	44466	62 B5 83 05 09 00 12 E0	17	36	40	0.340119	included
0 ppb	44466	63 B5 83 05 09 00 12 E0	11	30	49	0.764015	included
0 ppb	44466	64 B5 83 05 09 00 12 E0	17	34	65	1.27043	included
0 ppb	44466	65 B3 83 05 09 00 12 E0	14	36	611	1.39244	included
0 ppb	44466	66 B5 83 05 09 00 12 E0	10	36	17	0.0770833	included
0 ppb	44466	68 B3 83 05 09 00 12 E0	10	34	89	1.2759	included
0 ppb	44466	68 B5 83 05 09 00 12 E0	14	37	50	0.934167	included
0 ppb	44466	69 B5 83 05 09 00 12 E0	17	17	2	0.00277778	included
0 ppb	44466	6E B3 83 05 09 00 12 E0	18	20	3	0.0659722	included
0 ppb	44466	71 B4 83 05 09 00 12 E0	22	37	91	2.12597	included
0 ppb	44466	71 B5 83 05 09 00 12 E0	11	37	90	2.20693	included
0 ppb	44466	72 B5 83 05 09 00 12 E0	20	36	19	0.0145833	included
0 ppb	44466	79 B5 83 05 09 00 12 E0	12	36	16	0.125	included
0 ppb	44466	7A B5 83 05 09 00 12 E0	9	9	4	0.0194444	included
0 ppb	44466	B2 B6 83 05 09 00 12 E0	15	35	59	0.670906	included
0 ppb	44466	C1 B6 83 05 09 00 12 E0	10	35	51	0.729563	included
0 ppb	44466	FB B1 83 05 09 00 12 E0	11	35	15	0.0180556	included
20 ppb	44328	03 80 3 04 07 00 12 E0	6	6	2	0.00416667	included
20 ppb	44328	2F 7F 3 04 07 00 12 E0	9	10	3	0.00833333	included
20 ppb	44328	5C 81 3 04 07 00 12 E0	14	24	9	0.00393519	included
20 ppb	44328	62 77 3 04 07 00 12 E0	5	6	2	0.143056	included
20 ppb	44328	A1 81 3 04 07 00 12 E0	9	22	56	1.53116	included
20 ppb	44328	C4 7F 3 04 07 00 12 E0	6	6	2	0.00625	included
20 ppb	44328	E0 80 3 04 07 00 12 E0	6	8	21	0.0617845	included
20 ppb	44330	03 86 3 04 07 00 12 E0	9	18	29	0.415476	included
20 ppb	44330	0F 8C 3 04 07 00 12 E0	18	20	6	0.00625	included
20 ppb	44330	1 A4 83 05 09 00 12 E0	5	9	23	0.486728	included
20 ppb	44330	19 A3 83 05 09 00 12 E0	4	6	20	0.139074	included
20 ppb	44330	4 A4 83 05 09 00 12 E0	16	21	8	0.344167	included
20 ppb	44330	41 A3 83 05 09 00 12 E0	6	26	22	1.13611	included
20 ppb	44330	43 A8 83 05 09 00 12 E0	18	31	69	1.61187	included
20 ppb	44330	44 7F 3 04 07 00 12 E0	6	6	2	0.00347222	included
20 ppb	44330	51 A0 83 05 09 00 12 E0	5	12	27	0.709583	included
20 ppb	44330	52 A8 83 05 09 00 12 E0	5	14	795	1.14954	included
20 ppb	44330	56 A3 83 05 09 00 12 E0	5	24	83	1.6725	included
20 ppb	44330	60 7F 3 04 07 00 12 E0	7	32	183	2.69455	included
20 ppb	44330	61 8A 3 04 07 00 12 E0	9	14	27	0.634306	included
20 ppb	44330	63 77 3 04 07 00 12 E0	8	15	40	0.980645	included
20 ppb	44330	64 7F 3 04 07 00 12 E0	17	22	17	0.428333	included
20 ppb	44330	87 81 3 04 07 00 12 E0	10	13	13	0.0402778	included
20 ppb	44330	B2 7F 3 04 07 00 12 E0	10	27	104	1.40653	included
20 ppb	44330	C4 A7 83 05 09 00 12 E0	11	31	40	1.18435	included
20 ppb	44330	D0 A3 83 05 09 00 12 E0	11	24	106	1.6289	included
20 ppb	44330	E5 76 3 04 07 00 12 E0	10	24	81	2.03047	included
20 ppb	44330	E6 A7 83 05 09 00 12 E0	11	31	282	3.7386	included
20 ppb	44330	F0 A2 83 05 09 00 12 E0	11	30	69	2.13206	included
20 ppb	44330	F1 A2 83 05 09 00 12 E0	5	17	70	1.43785	included
20 ppb	44330	F3 80 3 04 07 00 12 E0	10	10	2	0.04375	included
20 ppb	44331	06 81 3 04 07 00 12 E0	24	36	9	0.0143519	included
20 ppb	44331	14 81 3 04 07 00 12 E0	10	30	15	0.0465278	included
20 ppb	44331	17 86 3 04 07 00 12 E0	7	9	5	0.0111111	included
20 ppb	44331	1E 8C 3 04 07 00 12 E0	10	23	13	2.10577	included
20 ppb	44331	32 89 3 04 07 00 12 E0	23	34	33	0.138426	included
20 ppb	44331	3A 80 3 04 07 00 12 E0	17	36	90	1.2592	included
20 ppb	44331	3D 77 3 04 07 00 12 E0	17	37	108	1.93664	included
20 ppb	44331	5 8A 3 04 07 00 12 E0	18	25	4	0.00555556	included
20 ppb	44331	51 B5 83 05 09 00 12 E0	5	36	13	0.0111111	included
20 ppb	44331	52 B5 83 05 09 00 12 E0	22	37	17	0.0256944	included
20 ppb	44331	58 8C 3 04 07 00 12 E0	10	15	67	0.41529	included
20 ppb	44331	5E 81 3 04 07 00 12 E0	25	36	6	0.00902778	included
20 ppb	44331	5E 8B 3 04 07 00 12 E0	10	22	26	0.117172	included
20 ppb	44331	63 76 3 04 07 00 12 E0	14	36	9	0.00833333	included
20 ppb	44331	73 B3 83 05 09 00 12 E0	24	36	9	0.0111111	included
20 ppb	44331	77 B3 83 05 09 00 12 E0	10	12	12	0.136528	included
20 ppb	44331	7D 8B 3 04 07 00 12 E0	20	36	40	0.358287	included
20 ppb	44331	8 8A 3 04 07 00 12 E0	17	29	23	0.416667	included
20 ppb	44331	85 81 3 04 07 00 12 E0	20	32	38	0.529464	included
20 ppb	44331	87 8C 3 04 07 00 12 E0	10	33	29	0.19375	included
20 ppb	44331	94 81 3 04 07 00 12 E0	22	36	40	0.366667	included
20 ppb	44331	95 8C 3 04 07 00 12 E0	16	17	4	0.00208333	included
20 ppb	44331	9D 8B 3 04 07 00 12 E0	17	30	17	0.0115741	included
20 ppb	44331	A6 8B 3 04 07 00 12 E0	17	35	13	0.0516204	included
20 ppb	44331	AB 8A 3 04 07 00 12 E0	9	37	82	1.16986	included
20 ppb	44331	C3 B6 83 05 09 00 12 E0	10	33	42	0.178419	included
20 ppb	44331	CD 7F 3 04 07 00 12 E0	10	36	41	0.390972	included
20 ppb	44331	D0 8B 3 04 07 00 12 E0	20	35	54	0.459214	included
20 ppb	44331	F3 8A 3 04 07 00 12 E0	10	36	30	0.236481	included
20 ppb	44331	F9 8A 3 04 07 00 12 E0	22	31	37	0.555833	included
20 ppb	44431	1C 8C 3 04 07 00 12 E0	24	29	10	0.261111	included
20 ppb	44455	03 8A 3 04 07 00 12 E0	7	18	5	0.00555555	included
20 ppb	44455	07 8B 3 04 07 00 12 E0	18	36	63	1.66907	included
20 ppb	44455	0C 8C 3 04 07 00 12 E0	6	14	36	0.391071	included
20 ppb	44455	30 81 3 04 07 00 12 E0	7	19	29	0.0243056	included
20 ppb	44455	3B 7F 3 04 07 00 12 E0	5	5	2	0.0368056	included
20 ppb	44455	4C 87 3 04 07 00 12 E0	7	9	39	0.193333	included
20 ppb	44455	6D 7F 3 04 07 00 12 E0	8	19	5	0.00902778	included
20 ppb	44455	72 8A 3 04 07 00 12 E0	6	31	124	2.10667	included
20 ppb	44455	94 B7 83 05 09 00 12 E0	7	37	50	0.629306	included
20 ppb	44455	99 B9 83 05 09 00 12 E0	7	26	123	2.39208	included
20 ppb	44455	9E B9 83 05 09 00 12 E0	7	19	8	0.00833333	included
20 ppb	44455	A4 B7 83 05 09 00 12 E0	9	31	40	0.192917	included
20 ppb	44455	A7 B9 83 05 09 00 12 E0	7	31	218	3.25081	included
20 ppb	44455	A9 7F 3 04 07 00 12 E0	9	36	13	0.0266204	included
20 ppb	44455	AF B9 83 05 09 00 12 E0	5	7	17	0.0104167	included
20 ppb	44455	BA B8 83 05 09 00 12 E0	7	7	2	0.00416667	included
20 ppb	44455	C3 BB 83 05 09 00 12 E0	5	5	2	0.00277778	included
20 ppb	44455	CA B9 83 05 09 00 12 E0	24	29	16	0.331944	included
20 ppb	44455	E0 8B 3 04 07 00 12 E0	8	23	12	0.0722222	included
20 ppb	44455	E6 7F 3 04 07 00 12 E0	5	7	10	0.0219907	included
20 ppb	44455	F5 7F 3 04 07 00 12 E0	5	5	2	0.00277778	included
20 ppb	44458	15 B6 83 05 09 00 12 E0	17	34	19	0.062037	included
20 ppb	44458	1C B9 83 05 09 00 12 E0	5	5	2	1.00356	included
20 ppb	44458	23 8A 3 04 07 00 12 E0	8	15	42	0.287582	included
20 ppb	44458	23 B6 83 05 09 00 12 E0	9	10	4	0.00972222	included
20 ppb	44458	23 B9 83 05 09 00 12 E0	9	10	7	0.00625	included
20 ppb	44458	2C B9 83 05 09 00 12 E0	9	28	7	0.0451389	included
20 ppb	44458	37 B3 83 05 09 00 12 E0	11	35	6	0.00833333	included
20 ppb	44458	3E B3 83 05 09 00 12 E0	9	32	32	0.489583	included
20 ppb	44458	41 8A 3 04 07 00 12 E0	6	20	17	0.00833333	included
20 ppb	44458	43 B3 83 05 09 00 12 E0	5	34	73	1.33141	included
20 ppb	44458	81 B6 83 05 09 00 12 E0	24	36	30	0.151389	included
20 ppb	44458	82 B6 83 05 09 00 12 E0	17	17	2	0.00625	included
20 ppb	44458	83 B6 83 05 09 00 12 E0	10	26	19	0.116667	included
20 ppb	44458	89 B5 83 05 09 00 12 E0	9	14	21	0.0314815	included
20 ppb	44458	8F B5 83 05 09 00 12 E0	8	29	133	3.24494	included
20 ppb	44458	92 B5 83 05 09 00 12 E0	9	9	12	0.0513889	included
20 ppb	44458	93 B5 83 05 09 00 12 E0	9	9	2	0.00763889	included
20 ppb	44458	9A B5 83 05 09 00 12 E0	9	30	111	2.14877	included
20 ppb	44458	9C B8 83 05 09 00 12 E0	9	10	5	0.00972222	included
20 ppb	44458	A1 B7 83 05 09 00 12 E0	6	6	6	0.00972222	included
20 ppb	44458	A8 B9 83 05 09 00 12 E0	8	9	5	0.1	included
20 ppb	44458	AE B8 83 05 09 00 12 E0	10	16	22	0.158194	included
20 ppb	44458	B6 B9 83 05 09 00 12 E0	6	8	3	0.000694445	included
20 ppb	44458	EE B5 83 05 09 00 12 E0	9	30	110	2.39726	included
20 ppb	44458	EF B5 83 05 09 00 12 E0	6	22	68	1.38558	included
20 ppb	44458	F3 B5 83 05 09 00 12 E0	8	10	8	0.0138889	included
20 ppb	44458	F4 B5 83 05 09 00 12 E0	8	30	164	3.44176	included
20 ppb	44458	F6 B5 83 05 09 00 12 E0	8	19	62	1.36878	included
20 ppb	44458	F9 B5 83 05 09 00 12 E0	9	36	26	0.620602	included
100 ppb	44454	01 81 3 04 07 00 12 E0	13	25	94	1.49129	included
100 ppb	44454	0C 81 3 04 07 00 12 E0	6	12	24	0.24545	included
100 ppb	44454	15 7F 3 04 07 00 12 E0	8	13	5	0.00625	included
100 ppb	44454	34 8A 3 04 07 00 12 E0	13	22	35	0.390926	included
100 ppb	44454	36 81 3 04 07 00 12 E0	10	26	202	2.39793	included
100 ppb	44454	42 81 3 04 07 00 12 E0	9	14	14	0.125231	included
100 ppb	44454	62 8A 3 04 07 00 12 E0	12	27	126	2.11708	included
100 ppb	44454	6D 81 3 04 07 00 12 E0	9	10	3	0.0166667	included
100 ppb	44454	7E 8B 3 04 07 00 12 E0	10	14	23	0.188426	included
100 ppb	44454	8B 80 3 04 07 00 12 E0	10	18	72	0.643505	included
100 ppb	44454	99 80 3 04 07 00 12 E0	7	13	39	0.134765	included
100 ppb	44454	A4 7F 3 04 07 00 12 E0	15	24	101	1.03124	included
100 ppb	44454	A4 81 3 04 07 00 12 E0	12	16	45	0.177315	included
100 ppb	44454	B0 80 3 04 07 00 12 E0	11	26	101	1.85548	included
100 ppb	44454	B3 8B 3 04 07 00 12 E0	14	28	73	1.67373	included
100 ppb	44454	B7 8B 3 04 07 00 12 E0	9	21	53	1.66403	included
100 ppb	44454	BB A7 83 05 09 00 12 E0	8	9	23	0.139187	included
100 ppb	44454	E0 7E 3 04 07 00 12 E0	14	31	95	0.704828	included
100 ppb	44454	EA 80 3 04 07 00 12 E0	10	29	59	0.549175	included
100 ppb	44456	04 8A 3 04 07 00 12 E0	14	15	2	0.427083	included
100 ppb	44456	08 87 3 04 07 00 12 E0	15	31	20	0.0236111	included
100 ppb	44456	13 87 3 04 07 00 12 E0	18	27	78	1.03125	included
100 ppb	44456	16 BA 83 05 09 00 12 E0	10	33	80	0.249676	included
100 ppb	44456	18 BA 83 05 09 00 12 E0	8	8	2	0.0138889	included
100 ppb	44456	1E 81 3 04 07 00 12 E0	22	31	30	0.217361	included
100 ppb	44456	1F BA 83 05 09 00 12 E0	8	12	14	0.00555556	included
100 ppb	44456	2A B7 83 05 09 00 12 E0	8	25	76	0.342437	included
100 ppb	44456	36 B8 83 05 09 00 12 E0	7	10	10	0.0201389	included
100 ppb	44456	38 B8 83 05 09 00 12 E0	19	25	10	0.0930556	included
100 ppb	44456	45 7F 3 04 07 00 12 E0	10	22	319	0.438194	included
100 ppb	44456	7A 8B 3 04 07 00 12 E0	15	16	3	0.000694445	included
100 ppb	44456	81 80 3 04 07 00 12 E0	15	21	6	0.00555556	included
100 ppb	44456	85 8C 3 04 07 00 12 E0	6	6	2	0.00208333	included
100 ppb	44456	87 B9 83 05 09 00 12 E0	12	23	131	0.7328	included
100 ppb	44456	89 B6 83 05 09 00 12 E0	14	36	45	0.387778	included
100 ppb	44456	8C 7F 3 04 07 00 12 E0	9	26	393	2.27718	included
100 ppb	44456	8C B9 83 05 09 00 12 E0	10	15	7	0.00902778	included
100 ppb	44456	8E 8B 3 04 07 00 12 E0	14	15	3	0.000694444	included
100 ppb	44456	9B 80 3 04 07 00 12 E0	10	18	45	0.198479	included
100 ppb	44456	A6 B6 83 05 09 00 12 E0	10	14	15	0.0960648	included
100 ppb	44456	B4 8B 3 04 07 00 12 E0	10	20	47	0.288889	included
100 ppb	44456	BD 81 3 04 07 00 12 E0	12	26	101	1.39563	included
100 ppb	44456	DD 8B 3 04 07 00 12 E0	15	22	54	0.420391	included
100 ppb	44456	E2 8A 3 04 07 00 12 E0	7	27	23	0.075	included
100 ppb	44456	E8 7E 3 04 07 00 12 E0	12	31	25	0.0268519	included
100 ppb	44456	F0 7F 3 04 07 00 12 E0	15	31	24	0.0305556	included
100 ppb	44456	FD 88 3 04 07 00 12 E0	12	18	27	0.0930556	included
100 ppb	44457	17 B7 83 05 09 00 12 E0	10	12	12	0.0644444	included
100 ppb	44457	31 B8 83 05 09 00 12 E0	9	18	19	0.0215278	included
100 ppb	44457	61 B8 83 05 09 00 12 E0	22	34	20	0.0856481	included
100 ppb	44457	6C B3 83 05 09 00 12 E0	20	11	14	0.0597222	included
100 ppb	44457	70 B3 83 05 09 00 12 E0	19	35	53	0.837824	included
100 ppb	44457	75 8C 3 04 07 00 12 E0	22	36	39	0.483333	included
100 ppb	44457	7C B8 83 05 09 00 12 E0	19	30	50	0.672306	included
100 ppb	44457	80 B8 83 05 09 00 12 E0	11	11	2	0.0444444	included
100 ppb	44457	87 B8 83 05 09 00 12 E0	5	5	2	0.00138889	included
100 ppb	44457	9B 8B 3 04 07 00 12 E0	12	17	4	0.00763889	included
100 ppb	44457	9D B8 83 05 09 00 12 E0	5	5	2	0.0152778	included
100 ppb	44457	9E B8 83 05 09 00 12 E0	14	36	97	1.45571	included
100 ppb	44457	A8 8B 3 04 07 00 12 E0	22	36	29	0.623611	included
100 ppb	44457	A9 B8 83 05 09 00 12 E0	10	15	29	0.208796	included
100 ppb	44457	AD B9 83 05 09 00 12 E0	19	33	55	1.88542	included
100 ppb	44457	B1 B9 83 05 09 00 12 E0	20	36	59	1.37544	included
100 ppb	44457	B8 B9 83 05 09 00 12 E0	22	34	5	0.00902778	included
100 ppb	44457	B9 B9 83 05 09 00 12 E0	15	15	2	0.00694444	included
100 ppb	44457	BC B6 83 05 09 00 12 E0	18	31	52	1.25794	included
100 ppb	44457	C6 B9 83 05 09 00 12 E0	9	11	12	0.160417	included
100 ppb	44457	C8 B6 83 05 09 00 12 E0	10	19	3	0.00277778	included
100 ppb	44457	EB B9 83 05 09 00 12 E0	18	32	27	0.243056	included
100 ppb	44459	06 8A 3 04 07 00 12 E0	12	17	6	0.00972222	included
100 ppb	44459	0A 8B 3 04 07 00 12 E0	10	26	27	0.257341	included
100 ppb	44459	1B 87 3 04 07 00 12 E0	12	23	119	1.55021	included
100 ppb	44459	4 8B 3 04 07 00 12 E0	9	17	71	0.851992	included
100 ppb	44459	54 7F 3 04 07 00 12 E0	7	31	20	0.024537	included
100 ppb	44459	72 80 3 04 07 00 12 E0	11	19	36	0.272288	included
100 ppb	44459	7E 80 3 04 07 00 12 E0	19	31	45	0.184259	included
100 ppb	44459	7E 89 3 04 07 00 12 E0	15	28	11	0.01875	included
100 ppb	44459	8B 89 3 04 07 00 12 E0	11	31	50	0.31369	included
100 ppb	44459	8E 80 3 04 07 00 12 E0	7	31	110	0.779167	included
100 ppb	44459	90 81 3 04 07 00 12 E0	18	31	6	0.00694444	included
100 ppb	44459	97 80 3 04 07 00 12 E0	12	21	100	0.756209	included
100 ppb	44459	A5 81 3 04 07 00 12 E0	9	31	46	0.184213	included
100 ppb	44459	A9 8A 3 04 07 00 12 E0	10	32	90	0.582948	included
100 ppb	44459	B5 8B 3 04 07 00 12 E0	6	14	44	0.165652	included
100 ppb	44459	B6 8B 3 04 07 00 12 E0	6	6	2	0.00138889	included
100 ppb	44459	DD 7F 3 04 07 00 12 E0	7	12	20	0.0451389	included
100 ppb	44459	E2 8B 3 04 07 00 12 E0	7	7	2	0.0756944	included
100 ppb	44459	F2 76 3 04 07 00 12 E0	7	27	95	1.3854	included
100 ppb	44465	01 8B 3 04 07 00 12 E0	17	36	17	0.0261111	included
100 ppb	44465	08 89 3 04 07 00 12 E0	11	36	44	0.218519	included
100 ppb	44465	0A 86 3 04 07 00 12 E0	14	23	28	0.112215	included
100 ppb	44465	13 B6 83 05 09 00 12 E0	10	15	5	0.00972222	included
100 ppb	44465	27 B9 83 05 09 00 12 E0	10	36	12	0.1375	included
100 ppb	44465	2E B6 83 05 09 00 12 E0	9	36	31	0.0395833	included
100 ppb	44465	2E B9 83 05 09 00 12 E0	22	32	10	0.136574	included
100 ppb	44465	31 B9 83 05 09 00 12 E0	24	36	16	0.0118056	included
100 ppb	44465	32 B9 83 05 09 00 12 E0	17	22	3	0.00555556	included
100 ppb	44465	60 89 3 04 07 00 12 E0	9	36	52	0.244398	included
100 ppb	44465	64 8C 3 04 07 00 12 E0	17	35	80	0.643009	included
100 ppb	44465	6C B5 83 05 09 00 12 E0	10	11	5	0.00277778	included
100 ppb	44465	78 B5 83 05 09 00 12 E0	10	35	24	0.025	included
100 ppb	44465	7F 8B 3 04 07 00 12 E0	12	36	43	0.267917	included
100 ppb	44465	80 8B 3 04 07 00 12 E0	10	31	366	1.79866	included
100 ppb	44465	8B B8 83 05 09 00 12 E0	17	29	31	0.106103	included
100 ppb	44465	93 B8 83 05 09 00 12 E0	17	36	19	0.0215278	included
100 ppb	44465	95 B5 83 05 09 00 12 E0	9	36	27	0.0400463	included
100 ppb	44465	95 B8 83 05 09 00 12 E0	11	29	32	0.267361	included
100 ppb	44465	97 B8 83 05 09 00 12 E0	12	28	20	0.0141204	included
100 ppb	44465	9B B8 83 05 09 00 12 E0	10	36	27	0.0263889	included
100 ppb	44465	9C 8B 3 04 07 00 12 E0	9	9	6	0.03125	included
100 ppb	44465	A9 8B 3 04 07 00 12 E0	10	14	9	0.0194444	included
100 ppb	44465	AA 8B 3 04 07 00 12 E0	15	17	7	0.00208333	included
100 ppb	44465	AA B8 83 05 09 00 12 E0	15	20	9	0.00625	included
100 ppb	44465	AB 8B 3 04 07 00 12 E0	26	33	7	0.0087963	included
100 ppb	44465	B7 B9 83 05 09 00 12 E0	15	18	9	0.0458333	included
100 ppb	44465	BA B6 83 05 09 00 12 E0	12	19	7	0.00555556	included
100 ppb	44465	BA B9 83 05 09 00 12 E0	10	10	2	0.00416667	included
100 ppb	44465	DC 7E 3 04 07 00 12 E0	15	15	2	0.00555556	included
100 ppb	44465	EE B6 83 05 09 00 12 E0	10	28	20	0.183333	included
100 ppb	44465	FB 7E 3 04 07 00 12 E0	10	26	8	0.0099537	included
100 ppb	44465	FD 8B 3 04 07 00 12 E0	9	18	44	0.225077	included
100 ppb	44465	FD B5 83 05 09 00 12 E0	17	36	32	0.0229167	included
100 ppb	44559	02 87 3 04 07 00 12 E0	7	19	19	0.173413	included
		excluded tagged bees
0 ppb	44329	10 81 3 04 07 00 12 E0	5	5	1	0	excluded
0 ppb	44329	12 89 3 04 07 00 12 E0	6	6	1	0	excluded
0 ppb	44329	20 87 3 04 07 00 12 E0	5	5	1	0.685043	excluded
0 ppb	44329	2D 8A 3 04 07 00 12 E0	5	5	1	0	excluded
0 ppb	44329	35 8C 3 04 07 00 12 E0	8	8	1	0	excluded
0 ppb	44329	38 8C 3 04 07 00 12 E0	5	5	1	0	excluded
0 ppb	44329	45 80 3 04 07 00 12 E0	8	8	7	0	excluded
0 ppb	44329	4B B4 83 05 09 00 12 E0	5	5	1	0	excluded
0 ppb	44329	4C 89 3 04 07 00 12 E0	6	6	1	0	excluded
0 ppb	44329	4C B5 83 05 09 00 12 E0	5	5	1	0	excluded
0 ppb	44329	50 B5 83 05 09 00 12 E0	5	5	1	0	excluded
0 ppb	44329	5A B5 83 05 09 00 12 E0	6	6	1	0	excluded
0 ppb	44329	64 B3 83 05 09 00 12 E0	5	5	1	0	excluded
0 ppb	44329	67 B4 83 05 09 00 12 E0	5	5	1	0	excluded
0 ppb	44329	6D B3 83 05 09 00 12 E0	5	5	1	0	excluded
0 ppb	44329	72 B4 83 05 09 00 12 E0	6	6	1	0	excluded
0 ppb	44329	73 B4 83 05 09 00 12 E0	5	5	1	0	excluded
0 ppb	44329	75 B3 83 05 09 00 12 E0	5	5	1	0	excluded
0 ppb	44329	88 8B 3 04 07 00 12 E0	5	5	1	0	excluded
0 ppb	44329	8F 8A 3 04 07 00 12 E0	5	5	1	0	excluded
0 ppb	44329	91 8C 3 04 07 00 12 E0	10	11	8	0	excluded
0 ppb	44329	98 8B 3 04 07 00 12 E0	5	5	1	0	excluded
0 ppb	44329	C6 8B 3 04 07 00 12 E0	5	5	2	0.000694445	excluded
0 ppb	44329	EB B1 83 05 09 00 12 E0	5	5	1	0	excluded
0 ppb	44329	EC B1 83 05 09 00 12 E0	5	5	1	0	excluded
0 ppb	44329	F8 86 3 04 07 00 12 E0	5	5	1	0	excluded
0 ppb	44333	03 81 3 04 07 00 12 E0	6	6	1	0	excluded
0 ppb	44333	03 87 3 04 07 00 12 E0	6	6	1	0	excluded
0 ppb	44333	0D 87 3 04 07 00 12 E0	7	7	1	0	excluded
0 ppb	44333	24 7F 3 04 07 00 12 E0	13	13	1	0	excluded
0 ppb	44333	24 81 3 04 07 00 12 E0	6	6	1	0	excluded
0 ppb	44333	34 7F 3 04 07 00 12 E0	12	12	1	0	excluded
0 ppb	44333	35 81 3 04 07 00 12 E0	13	13	1	0	excluded
0 ppb	44333	65 7F 3 04 07 00 12 E0	14	14	1	0	excluded
0 ppb	44333	7A 76 3 04 07 00 12 E0	6	6	1	0	excluded
0 ppb	44333	87 80 3 04 07 00 12 E0	17	17	1	0	excluded
0 ppb	44333	8B 7F 3 04 07 00 12 E0	9	9	1	0	excluded
0 ppb	44333	A9 81 3 04 07 00 12 E0	6	6	2	0.000694445	excluded
0 ppb	44333	B5 80 3 04 07 00 12 E0	9	9	1	0	excluded
0 ppb	44333	C0 7F 3 04 07 00 12 E0	12	13	3	0	excluded
0 ppb	44333	E4 80 3 04 07 00 12 E0	14	14	1	0	excluded
0 ppb	44333	EF A7 83 05 09 00 12 E0	11	17	4	0	excluded
0 ppb	44463	1C 80 3 04 07 00 12 E0	5	5	1	0	excluded
0 ppb	44463	1D 80 3 04 07 00 12 E0	18	30	45	0	excluded
0 ppb	44463	1D 8C 3 04 07 00 12 E0	5	5	1	0	excluded
0 ppb	44463	54 81 3 04 07 00 12 E0	9	9	1	0	excluded
0 ppb	44463	5C 80 3 04 07 00 12 E0	5	5	1	0	excluded
0 ppb	44463	73 80 3 04 07 00 12 E0	5	5	1	0	excluded
0 ppb	44463	7C 7F 3 04 07 00 12 E0	7	7	1	0	excluded
0 ppb	44463	80 81 3 04 07 00 12 E0	6	6	1	0	excluded
0 ppb	44463	8A 8B 3 04 07 00 12 E0	5	6	7	0	excluded
0 ppb	44463	97 B6 83 05 09 00 12 E0	5	5	1	0	excluded
0 ppb	44463	98 B6 83 05 09 00 12 E0	5	5	1	0	excluded
0 ppb	44463	A3 80 3 04 07 00 12 E0	5	5	1	0	excluded
0 ppb	44463	A7 8A 3 04 07 00 12 E0	5	5	1	0	excluded
0 ppb	44463	A9 80 3 04 07 00 12 E0	8	8	1	0	excluded
0 ppb	44463	C5 8B 3 04 07 00 12 E0	8	8	7	0	excluded
0 ppb	44463	F7 80 3 04 07 00 12 E0	5	5	1	0	excluded
0 ppb	44464	01 8C 3 04 07 00 12 E0	6	6	3	0	excluded
0 ppb	44464	1B 81 3 04 07 00 12 E0	6	6	1	0	excluded
0 ppb	44464	21 7F 3 04 07 00 12 E0	6	6	1	0	excluded
0 ppb	44464	26 89 3 04 07 00 12 E0	6	6	1	0	excluded
0 ppb	44464	34 77 3 04 07 00 12 E0	10	10	1	0	excluded
0 ppb	44464	34 81 3 04 07 00 12 E0	6	6	2	0	excluded
0 ppb	44464	36 8C 3 04 07 00 12 E0	6	6	1	0	excluded
0 ppb	44464	42 8A 3 04 07 00 12 E0	6	6	1	0	excluded
0 ppb	44464	44 80 3 04 07 00 12 E0	8	8	1	0	excluded
0 ppb	44464	4A 81 3 04 07 00 12 E0	6	6	1	0	excluded
0 ppb	44464	4B 8C 3 04 07 00 12 E0	7	7	1	0	excluded
0 ppb	44464	50 89 3 04 07 00 12 E0	8	8	1	0	excluded
0 ppb	44464	6E 89 3 04 07 00 12 E0	8	8	1	0	excluded
0 ppb	44464	6F 7F 3 04 07 00 12 E0	6	6	1	0	excluded
0 ppb	44464	C1 8B 3 04 07 00 12 E0	6	6	1	0	excluded
0 ppb	44464	F7 89 3 04 07 00 12 E0	9	9	1	0	excluded
0 ppb	44466	4B B3 83 05 09 00 12 E0	8	8	1	0	excluded
0 ppb	44466	4F B3 83 05 09 00 12 E0	5	5	1	0	excluded
0 ppb	44466	5A B3 83 05 09 00 12 E0	6	6	1	0	excluded
0 ppb	44466	60 B5 83 05 09 00 12 E0	4	5	3	0	excluded
0 ppb	44466	66 B3 83 05 09 00 12 E0	9	9	1	0	excluded
0 ppb	44466	FC B0 83 05 09 00 12 E0	8	8	1	0	excluded
20 ppb	44328	01 87 3 04 07 00 12 E0	9	9	1	0	excluded
20 ppb	44328	07 89 3 04 07 00 12 E0	6	6	1	0	excluded
20 ppb	44328	12 87 3 04 07 00 12 E0	6	6	1	0	excluded
20 ppb	44328	13 81 3 04 07 00 12 E0	9	9	1	0	excluded
20 ppb	44328	19 8C 3 04 07 00 12 E0	6	6	1	0	excluded
20 ppb	44328	1F 86 3 04 07 00 12 E0	6	6	1	0.0125	excluded
20 ppb	44328	21 8A 3 04 07 00 12 E0	6	6	1	0.0125	excluded
20 ppb	44328	30 87 3 04 07 00 12 E0	6	6	1	0	excluded
20 ppb	44328	35 87 3 04 07 00 12 E0	6	6	1	0	excluded
20 ppb	44328	39 80 3 04 07 00 12 E0	6	6	1	0	excluded
20 ppb	44328	3E 81 3 04 07 00 12 E0	6	6	1	0	excluded
20 ppb	44328	4 7E 3 04 07 00 12 E0	6	6	1	0	excluded
20 ppb	44328	42 80 3 04 07 00 12 E0	6	6	9	0	excluded
20 ppb	44328	48 7F 3 04 07 00 12 E0	6	6	1	0	excluded
20 ppb	44328	48 80 3 04 07 00 12 E0	6	6	3	0	excluded
20 ppb	44328	5E 80 3 04 07 00 12 E0	6	6	1	0	excluded
20 ppb	44328	67 80 3 04 07 00 12 E0	6	6	1	0	excluded
20 ppb	44328	6E 76 3 04 07 00 12 E0	6	6	1	0	excluded
20 ppb	44328	82 81 3 04 07 00 12 E0	6	6	1	0	excluded
20 ppb	44328	8D 7F 3 04 07 00 12 E0	15	15	1	0	excluded
20 ppb	44328	A1 80 3 04 07 00 12 E0	6	6	1	0	excluded
20 ppb	44328	A4 76 3 04 07 00 12 E0	6	6	1	0	excluded
20 ppb	44328	A8 81 3 04 07 00 12 E0	6	6	1	0	excluded
20 ppb	44328	AA 7F 3 04 07 00 12 E0	6	6	1	0	excluded
20 ppb	44328	AC 88 3 04 07 00 12 E0	6	6	2	0.000694445	excluded
20 ppb	44328	B7 81 3 04 07 00 12 E0	6	6	1	0	excluded
20 ppb	44328	B8 81 3 04 07 00 12 E0	6	6	1	0	excluded
20 ppb	44328	BE 76 3 04 07 00 12 E0	6	6	1	0	excluded
20 ppb	44328	BF 80 3 04 07 00 12 E0	6	6	1	0	excluded
20 ppb	44328	CB 80 3 04 07 00 12 E0	6	6	1	0	excluded
20 ppb	44328	DC 7F 3 04 07 00 12 E0	6	6	2	0.000694444	excluded
20 ppb	44328	DC 8B 3 04 07 00 12 E0	6	6	1	0	excluded
20 ppb	44328	FA 7F 3 04 07 00 12 E0	6	6	1	0	excluded
20 ppb	44328	FA 80 3 04 07 00 12 E0	6	6	1	0	excluded
20 ppb	44330	0C 87 3 04 07 00 12 E0	7	7	1	0	excluded
20 ppb	44330	0E A8 83 05 09 00 12 E0	13	13	1	0	excluded
20 ppb	44330	13 89 3 04 07 00 12 E0	6	6	1	0	excluded
20 ppb	44330	17 87 3 04 07 00 12 E0	6	6	1	0	excluded
20 ppb	44330	18 7F 3 04 07 00 12 E0	17	17	1	0	excluded
20 ppb	44330	2B 81 3 04 07 00 12 E0	6	6	1	0	excluded
20 ppb	44330	3 80 3 04 07 00 12 E0	6	6	3	0	excluded
20 ppb	44330	38 80 3 04 07 00 12 E0	6	6	1	0	excluded
20 ppb	44330	39 81 3 04 07 00 12 E0	10	10	1	0	excluded
20 ppb	44330	49 8C 3 04 07 00 12 E0	6	6	1	0	excluded
20 ppb	44330	4E 87 3 04 07 00 12 E0	9	9	1	0	excluded
20 ppb	44330	50 81 3 04 07 00 12 E0	6	6	1	0	excluded
20 ppb	44330	51 89 3 04 07 00 12 E0	6	6	1	0	excluded
20 ppb	44330	53 81 3 04 07 00 12 E0	6	6	1	0	excluded
20 ppb	44330	5D 89 3 04 07 00 12 E0	6	6	1	0	excluded
20 ppb	44330	60 81 3 04 07 00 12 E0	6	6	1	0	excluded
20 ppb	44330	61 80 3 04 07 00 12 E0	6	6	1	0	excluded
20 ppb	44330	66 8C 3 04 07 00 12 E0	6	6	1	0	excluded
20 ppb	44330	7 7E 3 04 07 00 12 E0	6	6	1	0	excluded
20 ppb	44330	76 8C 3 04 07 00 12 E0	9	9	3	0	excluded
20 ppb	44330	86 7F 3 04 07 00 12 E0	6	6	1	0	excluded
20 ppb	44330	8A 81 3 04 07 00 12 E0	6	6	1	0	excluded
20 ppb	44330	8E 81 3 04 07 00 12 E0	6	6	3	0	excluded
20 ppb	44330	93 80 3 04 07 00 12 E0	6	6	1	0	excluded
20 ppb	44330	9C 7F 3 04 07 00 12 E0	6	6	1	0	excluded
20 ppb	44330	A7 80 3 04 07 00 12 E0	5	5	1	0	excluded
20 ppb	44330	C3 80 3 04 07 00 12 E0	6	6	1	0	excluded
20 ppb	44330	CC 88 3 04 07 00 12 E0	6	6	1	0	excluded
20 ppb	44330	DF 8B 3 04 07 00 12 E0	6	6	1	0	excluded
20 ppb	44330	E8 80 3 04 07 00 12 E0	6	6	1	0	excluded
20 ppb	44331	1C 8C 3 04 07 00 12 E0	24	24	1	0.000694444	excluded
20 ppb	44331	2 7E 3 04 07 00 12 E0	22	36	14	0	excluded
20 ppb	44331	24 8A 3 04 07 00 12 E0	18	18	1	0	excluded
20 ppb	44331	3E 89 3 04 07 00 12 E0	5	5	1	0	excluded
20 ppb	44331	4E B5 83 05 09 00 12 E0	5	5	1	0	excluded
20 ppb	44331	59 B5 83 05 09 00 12 E0	5	5	1	0	excluded
20 ppb	44331	74 B3 83 05 09 00 12 E0	5	5	1	0	excluded
20 ppb	44331	9D 81 3 04 07 00 12 E0	5	5	1	0	excluded
20 ppb	44331	C3 8B 3 04 07 00 12 E0	10	10	1	0	excluded
20 ppb	44455	0F 81 3 04 07 00 12 E0	5	5	1	0	excluded
20 ppb	44455	1 BB 83 05 09 00 12 E0	5	5	1	0	excluded
20 ppb	44455	21 81 3 04 07 00 12 E0	5	5	1	0	excluded
20 ppb	44455	2A 80 3 04 07 00 12 E0	5	5	1	0	excluded
20 ppb	44455	30 8A 3 04 07 00 12 E0	5	5	1	0	excluded
20 ppb	44455	4E 81 3 04 07 00 12 E0	5	5	2	0.000694444	excluded
20 ppb	44455	52 7F 3 04 07 00 12 E0	5	5	1	0	excluded
20 ppb	44455	61 8C 3 04 07 00 12 E0	5	5	1	0	excluded
20 ppb	44455	62 7F 3 04 07 00 12 E0	5	5	1	0	excluded
20 ppb	44455	6B 81 3 04 07 00 12 E0	4	5	3	0	excluded
20 ppb	44455	75 80 3 04 07 00 12 E0	5	5	1	0	excluded
20 ppb	44455	88 81 3 04 07 00 12 E0	19	19	1	0	excluded
20 ppb	44455	A5 8B 3 04 07 00 12 E0	5	5	1	0	excluded
20 ppb	44455	A8 B8 83 05 09 00 12 E0	5	5	1	0	excluded
20 ppb	44455	AA B9 83 05 09 00 12 E0	5	5	1	0	excluded
20 ppb	44455	BE B8 83 05 09 00 12 E0	5	5	1	0	excluded
20 ppb	44455	BF 76 3 04 07 00 12 E0	5	5	1	0	excluded
20 ppb	44455	C5 80 3 04 07 00 12 E0	7	7	1	0	excluded
20 ppb	44455	DC 80 3 04 07 00 12 E0	5	5	1	0	excluded
20 ppb	44455	E7 7F 3 04 07 00 12 E0	5	5	3	0	excluded
20 ppb	44455	F0 8A 3 04 07 00 12 E0	6	6	1	0	excluded
20 ppb	44455	F2 80 3 04 07 00 12 E0	5	5	1	0	excluded
20 ppb	44455	FA 88 3 04 07 00 12 E0	5	5	1	0	excluded
20 ppb	44458	02 B6 83 05 09 00 12 E0	14	14	1	0	excluded
20 ppb	44458	05 B6 83 05 09 00 12 E0	5	5	1	0	excluded
20 ppb	44458	07 B6 83 05 09 00 12 E0	9	9	1	0	excluded
20 ppb	44458	1E B9 83 05 09 00 12 E0	9	36	170	0	excluded
20 ppb	44458	20 B6 83 05 09 00 12 E0	10	22	45	0	excluded
20 ppb	44458	22 B6 83 05 09 00 12 E0	9	9	1	0	excluded
20 ppb	44458	44 B3 83 05 09 00 12 E0	5	5	1	0	excluded
20 ppb	44458	53 89 3 04 07 00 12 E0	5	5	1	0	excluded
20 ppb	44458	6C 8B 3 04 07 00 12 E0	5	5	1	0	excluded
20 ppb	44458	99 B5 83 05 09 00 12 E0	5	5	1	0	excluded
20 ppb	44458	AC B9 83 05 09 00 12 E0	5	5	1	0	excluded
20 ppb	44458	F5 B5 83 05 09 00 12 E0	5	5	1	0	excluded
20 ppb	44458	F8 B5 83 05 09 00 12 E0	7	7	1	0	excluded
20ppb	44458	21 B6 83 05 09 00 12 E0	5	5	2		excluded
100 ppb	44454	03 7F 3 04 07 00 12 E0	6	6	1	0	excluded
100 ppb	44454	05 89 3 04 07 00 12 E0	5	5	1	0	excluded
100 ppb	44454	11 80 3 04 07 00 12 E0	10	10	1	0	excluded
100 ppb	44454	14 87 3 04 07 00 12 E0	12	12	1	0	excluded
100 ppb	44454	1A 87 3 04 07 00 12 E0	6	6	1	0	excluded
100 ppb	44454	21 86 3 04 07 00 12 E0	7	7	1	0	excluded
100 ppb	44454	33 81 3 04 07 00 12 E0	6	6	1	0	excluded
100 ppb	44454	3E 7F 3 04 07 00 12 E0	6	6	1	0	excluded
100 ppb	44454	3F 77 3 04 07 00 12 E0	6	6	1	0	excluded
100 ppb	44454	42 89 3 04 07 00 12 E0	6	6	1	0	excluded
100 ppb	44454	4B 77 3 04 07 00 12 E0	10	10	1	0	excluded
100 ppb	44454	51 87 3 04 07 00 12 E0	13	13	1	0	excluded
100 ppb	44454	59 7F 3 04 07 00 12 E0	12	12	1	0	excluded
100 ppb	44454	60 8B 3 04 07 00 12 E0	6	6	1	0	excluded
100 ppb	44454	69 81 3 04 07 00 12 E0	6	6	1	0	excluded
100 ppb	44454	6C 81 3 04 07 00 12 E0	13	13	1	0	excluded
100 ppb	44454	70 8B 3 04 07 00 12 E0	6	6	1	0	excluded
100 ppb	44454	7A 7F 3 04 07 00 12 E0	7	7	1	0	excluded
100 ppb	44454	7B 76 3 04 07 00 12 E0	6	6	1	0	excluded
100 ppb	44454	95 7F 3 04 07 00 12 E0	14	14	1	0	excluded
100 ppb	44454	9A 80 3 04 07 00 12 E0	6	6	1	0	excluded
100 ppb	44454	9D 89 3 04 07 00 12 E0	11	11	1	0	excluded
100 ppb	44454	A5 76 3 04 07 00 12 E0	11	11	1	0	excluded
100 ppb	44454	B6 81 3 04 07 00 12 E0	10	10	3	0	excluded
100 ppb	44454	CA 76 3 04 07 00 12 E0	6	6	1	0	excluded
100 ppb	44454	CF 80 3 04 07 00 12 E0	11	11	1	0	excluded
100 ppb	44454	FF 8B 3 04 07 00 12 E0	5	5	2	0	excluded
100 ppb	44456	08 86 3 04 07 00 12 E0	14	14	1	0	excluded
100 ppb	44456	17 BA 83 05 09 00 12 E0	12	12	1	0	excluded
100 ppb	44456	28 80 3 04 07 00 12 E0	12	12	3	0	excluded
100 ppb	44456	2D 8C 3 04 07 00 12 E0	12	12	1	0	excluded
100 ppb	44456	2E 8A 3 04 07 00 12 E0	12	12	1	0	excluded
100 ppb	44456	4E 76 3 04 07 00 12 E0	6	6	1	0	excluded
100 ppb	44456	53 7F 3 04 07 00 12 E0	6	6	1	0	excluded
100 ppb	44456	54 87 3 04 07 00 12 E0	12	12	1	0	excluded
100 ppb	44456	78 7F 3 04 07 00 12 E0	12	12	1	0	excluded
100 ppb	44456	88 80 3 04 07 00 12 E0	10	10	2	0.000694444	excluded
100 ppb	44456	8B 8B 3 04 07 00 12 E0	6	6	1	0	excluded
100 ppb	44456	8F 81 3 04 07 00 12 E0	6	6	5	0	excluded
100 ppb	44456	9B 7F 3 04 07 00 12 E0	6	6	1	0	excluded
100 ppb	44456	A0 80 3 04 07 00 12 E0	6	6	1	0	excluded
100 ppb	44456	B5 7F 3 04 07 00 12 E0	9	9	1	0	excluded
100 ppb	44456	BC 80 3 04 07 00 12 E0	6	6	1	0	excluded
100 ppb	44456	C0 80 3 04 07 00 12 E0	7	7	1	0	excluded
100 ppb	44456	DE 7F 3 04 07 00 12 E0	5	5	3	0	excluded
100 ppb	44456	E5 80 3 04 07 00 12 E0	7	7	1	0	excluded
100 ppb	44457	1A B7 83 05 09 00 12 E0	5	5	2	0.000694445	excluded
100 ppb	44457	1D B7 83 05 09 00 12 E0	5	5	1	0.322619	excluded
100 ppb	44457	60 8A 3 04 07 00 12 E0	15	15	1	0	excluded
100 ppb	44457	60 B8 83 05 09 00 12 E0	7	7	1	0	excluded
100 ppb	44457	65 B8 83 05 09 00 12 E0	5	5	1	0	excluded
100 ppb	44457	6D B8 83 05 09 00 12 E0	20	27	5	0	excluded
100 ppb	44457	8C B8 83 05 09 00 12 E0	5	5	1	0	excluded
100 ppb	44457	9 B6 83 05 09 00 12 E0	5	5	1	0	excluded
100 ppb	44457	92 B8 83 05 09 00 12 E0	5	5	1	0	excluded
100 ppb	44457	B0 B9 83 05 09 00 12 E0	5	5	1	0	excluded
100 ppb	44457	C0 B9 83 05 09 00 12 E0	5	5	1	0	excluded
100 ppb	44457	C1 B9 83 05 09 00 12 E0	7	7	1	0	excluded
100 ppb	44457	C5 B6 83 05 09 00 12 E0	5	5	1	0	excluded
100 ppb	44457	CB B6 83 05 09 00 12 E0	5	5	1	0	excluded
100 ppb	44457	CB B9 83 05 09 00 12 E0	5	5	3	0	excluded
100 ppb	44457	CD B6 83 05 09 00 12 E0	5	5	1	0	excluded
100 ppb	44457	CE B9 83 05 09 00 12 E0	5	5	1	0	excluded
100 ppb	44457	DE 8B 3 04 07 00 12 E0	9	9	1	0	excluded
100 ppb	44457	E7 B9 83 05 09 00 12 E0	5	5	2	0.000694445	excluded
100 ppb	44457	EF B9 83 05 09 00 12 E0	5	5	1	0	excluded
100 ppb	44459	07 87 3 04 07 00 12 E0	15	15	1	0	excluded
100 ppb	44459	0A 87 3 04 07 00 12 E0	6	6	1	0	excluded
100 ppb	44459	11 87 3 04 07 00 12 E0	7	7	1	0	excluded
100 ppb	44459	12 80 3 04 07 00 12 E0	10	10	1	0	excluded
100 ppb	44459	2C 80 3 04 07 00 12 E0	8	8	1	0	excluded
100 ppb	44459	4D 87 3 04 07 00 12 E0	6	6	1	0	excluded
100 ppb	44459	4F 8A 3 04 07 00 12 E0	5	5	1	0	excluded
100 ppb	44459	52 87 3 04 07 00 12 E0	6	6	1	0	excluded
100 ppb	44459	57 76 3 04 07 00 12 E0	6	6	1	0	excluded
100 ppb	44459	5A 7F 3 04 07 00 12 E0	6	6	1	0	excluded
100 ppb	44459	7 7F 3 04 07 00 12 E0	6	6	1	0	excluded
100 ppb	44459	78 81 3 04 07 00 12 E0	8	8	1	0	excluded
100 ppb	44459	7D 81 3 04 07 00 12 E0	13	13	1	0	excluded
100 ppb	44459	80 80 3 04 07 00 12 E0	6	6	1	0	excluded
100 ppb	44459	84 8C 3 04 07 00 12 E0	6	6	1	0	excluded
100 ppb	44459	98 B8 83 05 09 00 12 E0	5	5	1	0	excluded
100 ppb	44459	9A 8B 3 04 07 00 12 E0	12	12	1	0	excluded
100 ppb	44459	A5 7F 3 04 07 00 12 E0	6	6	1	0	excluded
100 ppb	44459	A8 7F 3 04 07 00 12 E0	6	6	1	0	excluded
100 ppb	44459	B2 8B 3 04 07 00 12 E0	5	5	1	0	excluded
100 ppb	44459	EA 7F 3 04 07 00 12 E0	7	7	1	0	excluded
100 ppb	44459	FD 85 3 04 07 00 12 E0	19	19	1	0	excluded
100 ppb	44459	FE 8B 3 04 07 00 12 E0	6	6	1	0	excluded
100ppb	44459	8B 8A 3 04 07 00 12 E0	11	11	1	0	excluded
100 ppb	44459	FF 80 3 04 07 00 12 E0	5	5	1	0	excluded
100 ppb	44465	1A 8C 3 04 07 00 12 E0	5	5	1	0	excluded
100 ppb	44465	34 B9 83 05 09 00 12 E0	5	5	1	0	excluded
100 ppb	44465	4C 77 3 04 07 00 12 E0	5	5	1	0	excluded
100 ppb	44465	5 B6 83 05 09 00 12 E0	5	5	1	0	excluded
100 ppb	44465	9A B8 83 05 09 00 12 E0	5	5	1	0	excluded
100 ppb	44465	BB B6 83 05 09 00 12 E0	5	5	1	0	excluded
100 ppb	44465	BB B9 83 05 09 00 12 E0	5	5	1	0	excluded
100 ppb	44465	CA 8A 3 04 07 00 12 E0	5	5	1	0	excluded
